# Supplementary material for: Reconstituted cell-free protein synthesis using in vitro transcribed tRNAs
Source: Commun Biol. 2020 Jul 3;3:350. doi: 10.1038/s42003-020-1074-2 (PMC7334211; doi:10.1038/s42003-020-1074-2)
Supplement: Supplementary file 2 — Supplementary Data 1 [file 42003_2020_1074_MOESM2_ESM.xlsx]

## Sheet: Data1, tRNA sequences
Supplementary Data 1. Genes for each iVTtRNA used in this study
tRNA	Gene sequence (5' -> 3'; red characters correspond to the anticodon)	Forward primer (5' -> 3')	Reverse primer (5' -> 3')
tRNA_Phe_GAA	GCCCGGATAGCTCAGTCGGTAGAGCAGGGGATTGAAAATCCCCGTGTCCTTGGTTCGATTCCGAGTCCGGGCACCA	CCGCGTAATACGACTCACTATAG	TGGTGCCCGGACTCGGAA
tRNA_Leu_CAG	GCGAAGGTGGCGGAATTGGTAGACGCGCTAGCTTCAGGTGTTAGTGTCCTTACGGACGTGGGGGTTCAAGTCCCCCCCCTCGCACCA	CCGCGTAATACGACTCACTATAG	TGGTGCGAGGGGGGGGA
tRNA_Ile_GAU	AGGCTTGTAGCTCAGGTGGTTAGAGCGCACCCCTGATAAGGGTGAGGTCGGTGGTTCAAGTCCACTCAGGCCTACCA	CCGCGTAATACGACTCACTATAG	TGGTAGGCCTGAGTGGACTTG
tRNA_fMet_CAU	CGCGGGGTGGAGCAGCCTGGTAGCTCGTCGGGCTCATAACCCGAAGATCGTCGGTTCAAATCCGGCCCCCGCAACCA	CCGCGTAATACGACTCACTATAG	TGGTTGCGGGGGCCGGA
tRNA_mMet_CAU	GGCTACGTAGCTCAGTTGGTTAGAGCACATCACTCATAATGATGGGGTCACAGGTTCGAATCCCGTCGTAGCCACCA	CCGCGTAATACGACTCACTATAG	TGGTGGCTACGACGGGATTCG
tRNA_Val_GAC	GCGTCCGTAGCTCAGTTGGTTAGAGCACCACCTTGACATGGTGGGGGTCGGTGGTTCGAGTCCACTCGGACGCACCA	CCGCGTAATACGACTCACTATAG	TGGTGCGTCCGAGTGGACTCG
tRNA_Ser_GGA	GGTGAGGTGTCCGAGTGGCTGAAGGAGCACGCCTGGAAAGTGTGTATACGGCAACGTATCGGGGGTTCGAATCCCCCCCTCACCGCCA	CCGCGTAATACGACTCACTATAG	TGGCGGTGAGGGGGGGATTCG
tRNA_Pro_GGG	CGGCACGTAGCGCAGCCTGGTAGCGCACCGTCATGGGGTGTCGGGGGTCGGAGGTTCAAATCCTCTCGTGCCGACCA	CCGCGTAATACGACTCACTATAG	TGGTCGGCACGAGAGGATTT
tRNA_Thr_GGU	GCTGATATGGCTCAGTTGGTAGAGCGCACCCTTGGTAAGGGTGAGGTCCCCAGTTCGACTCTGGGTATCAGCACCA	CCGCGTAATACGACTCACTATAG	TGGTGCTGATACCCAGAGTCG
tRNA_Ala_GGC	GGGGCTATAGCTCAGCTGGGAGAGCGCTTGCATGGCATGCAAGAGGTCAGCGGTTCGATCCCGCTTAGCTCCACCA	CCGCGTAATACGACTCACTATAG	TGGTGGAGCTAAGCGGGATCG
tRNA_Tyr_GUA	GGTGGGGTTCCCGAGCGGCCAAAGGGAGCAGACTGTAAATCTGCCGTCACAGACTTCGAAGGTTCGAATCCTTCCCCCACCACCA	CCGCGTAATACGACTCACTATAG	TGGTGGTGGGGGAAGGATTCG
tRNA_His_GUG	GGTGGCTATAGCTCAGTTGGTAGAGCCCTGGATTGTGATTCCAGTTGtCGTGGGTTCGAATCCCATTAGCCACCCCA	CCGCGTAATACGACTCACTATAG	TGGGGTGGCTAATGGGATTCG
tRNA_Gln_CUG	TGGGGTATCGCCAAGCGGTAAGGCACCGGATTCTGATTCCGGCATTCCGAGGTTCGAATCCTCGTACCCCAGCCA	CCGCGTAATACGACTCACTATAG	TGGCTGGGGTACGAGGATTCG
tRNA_Asn_GUU	TCCTCTGTAGTTCAGTCGGTAGAACGGCGGACTGTTAATCCGTATGTCACTGGTTCGAGTCCAGTCAGAGGAGCCA	CCGCGTAATACGACTCACTATAG	TGGCTCCTCTGACTGGACTCG
tRNA_Lys_CUU	GGGTCGTTAGCTCAGTTGGTAGAGCAGTTGACTCTTAATCAATTGGTCGCAGGTTCGAATCCTGCACGACCCACCA	CCGCGTAATACGACTCACTATAG	TGGTGGGTCGTGCAGGATT
tRNA_Asp_GUC	GGAGCGGTAGTTCAGTCGGTTAGAATACCTGCCTGTCACGCAGGGGGTCGCGGGTTCGAGTCCCGTCCGTTCCGCCA	CCGCGTAATACGACTCACTATAG	TGGCGGAACGGACGGGACTCG
tRNA_Glu_CUC	GTCCCCTTCGTCTAGAGGCCCAGGACACCGCCCTCTCACGGCGGTAACAGGGGTTCGAATCCCCTAGGGGACGCCA	CCGCGTAATACGACTCACTATAG	TGGCGTCCCCTAGGGGATTCG
tRNA_Cys_GCA	GGCGCGTTAACAAAGCGGTTATGTAGCGGATTGCAAATCCGTCTAGTCCGGTTCGACTCCGGAACGCGCCTCCA	CCGCGTAATACGACTCACTATAG	TGGAGGCGCGTTCCGGAGTCG
tRNA_Trp_CCA	AGGGGCGTAGTTCAATTGGTAGAGCACCGGTCTCCAAAACCGGGTGtTGGGAGTTCGAGTCTCTCCGCCCCTGCCA	CCGCGTAATACGACTCACTATAG	TGGCAGGGGCGGAGAGACTCG
tRNA_Arg_CCG	GCGCCCGTAGCTCAGCTGGATAGAGCGCTGCCCTCCGGAGGCAGAGGTCTCAGGTTCGAATCCTGTCGGGCGCGCCA	CCGCGTAATACGACTCACTATAG	TGGCGCGCCCGACAGGATTCG
tRNA_Gly_CCC	GCGGGAATAGCTCAGTTGGTAGAGCACGACCTTGCCAAGGTCGGGGTCGCGAGTTCGAGTCTCGTTTCCCGCTCCA	CCGCGTAATACGACTCACTATAG	TGGAGCGGGAAACGAGAC
tRNA_Ala_CGA	GGGGCTATAGCTCAGCTGGGAGAGCGCTTGCATCGAATGCAAGAGGTCAGCGGTTCGATCCCGCTTAGCTCCACCA	CCGCGTAATACGACTCACTATAG	TGGTGGAGCTAAGCGGGATCG
tRNA_Glu_UUC	GTCCCCTTCGTCTAGAGGCCCAGGACACCGCCCTTTCACGGCGGTAACAGGGGTTCGAATCCCCTAGGGGACGCCA	CCGCGTAATACGACTCACTATAG	TGGCGTCCCCTAGGGGATTCG
