# Supplementary material for: Reconstituted cell-free protein synthesis using in vitro transcribed tRNAs
Source: Commun Biol. 2020 Jul 3;3:350. doi: 10.1038/s42003-020-1074-2 (PMC7334211; doi:10.1038/s42003-020-1074-2)
Supplement: Supplementary file 3 — Supplementary Data 2 [file 42003_2020_1074_MOESM3_ESM.xlsx]

## Sheet: Data2, octapeptide synthesis
Supplementary Data 2. Summary of octapeptide synthesis analysis of the decoding ability of each iVTtRNA
Test amino acid	Peptides to be synthesized (red characters represent radioisotope-labeled aminoacids)	Codons to be tested	Forward primer (5' -> 3')	Reverse primer (5' -> 3') (red and green characters correspond to test and start codons, respectively)	Cold amino acid	Hot amino acid	Basal iVTtRNA	Test iVTtRNA
Phe	MIIII[14C]FVV	UUU	CCGCGTAATACGACTCACTATAG	GATCCCTAGACGACAAAAATAATAATAATCATATGATATCTCCTTCTTAAAGTT	0.1 mM each Met, Ile, and Val	10 mM [14C]Phe	iVTtRNA-fMet, iVTtRNA-Ile, and iVTtRNA-Val	iVTtRNA-Phe
		UUC		GATCCCTAGACGACGAAAATAATAATAATCATATGATATCTCCTTCTTAAAGTT
		UUA		GATCCCTAGACGACTAAAATAATAATAATCATATGATATCTCCTTCTTAAAGTT
		UUG		GATCCCTAGACGACCAAAATAATAATAATCATATGATATCTCCTTCTTAAAGTT
Leu	MIIII[14C]LVV	UUU	CCGCGTAATACGACTCACTATAG	GATCCCTAGACGACAAGAATAATAATAATCATATGATATCTCCTTCTTAAAGTT	0.1 mM each Met, Ile, and Val	16 mM [14C]Leu	iVTtRNA-fMet, iVTtRNA-Ile, and iVTtRNA-Val	iVTtRNA-Leu
		UUC		GATCCCTAGACGACGAGAATAATAATAATCATATGATATCTCCTTCTTAAAGTT
		UUA		GATCCCTAGACGACTAGAATAATAATAATCATATGATATCTCCTTCTTAAAGTT
		UUG		GATCCCTAGACGACCAGAATAATAATAATCATATGATATCTCCTTCTTAAAGTT
Ile or Met	MFFLF[14C]ILF or [14C]MFFLF[14C]MLF	AUU	CCGCGTAATACGACTCACTATAG	GATCCCTAGAACAGAATAAACAGGAAGAACATATGATATCTCCTTCTTAAAGTT	0.1 mM each Met, Leu, and Phe or 0.1 mM Leu and Phe	38 mM [14C]Ile or 50 mM [14C]Met	iVTtRNA-fMet, iVTtRNA-Leu, and iVTtRNA-Phe	iVTtRNA-Ile or iVTtRNA-mMet
		AUC		GATCCCTAGAACAGGATAAACAGGAAGAACATATGATATCTCCTTCTTAAAGTT
		AUA		GATCCCTAGAACAGTATAAACAGGAAGAACATATGATATCTCCTTCTTAAAGTT
		AUG		GATCCCTAGAACAGCATAAACAGGAAGAACATATGATATCTCCTTCTTAAAGTT
Val	MFFLF[14C]VLF	GUU	CCGCGTAATACGACTCACTATAG	GATCCCTAGAACAGAACAAACAGGAAGAACATATGATATCTCCTTCTTAAAGTT	0.1 mM each Met, Leu, and Phe	46 mM [14C]Val	iVTtRNA-fMet, iVTtRNA-Leu, and iVTtRNA-Phe	iVTtRNA-Val
		GUC		GATCCCTAGAACAGGACAAACAGGAAGAACATATGATATCTCCTTCTTAAAGTT
		GUA		GATCCCTAGAACAGTACAAACAGGAAGAACATATGATATCTCCTTCTTAAAGTT
		GUG		GATCCCTAGAACAGCACAAACAGGAAGAACATATGATATCTCCTTCTTAAAGTT
Ser	MIIII[14C]SLF	UCU	CCGCGTAATACGACTCACTATAG	GATCCCTAAAACAGAGAAATAATAATAATCATATGATATCTCCTTCTTAAAGTT	0.1 mM each Met, Ile, Leu, and Phe	30 mM [14C]Ser	iVTtRNA-fMet, iVTtRNA-Ile, iVTtRNA-Leu, and iVTtRNA-Phe	iVTtRNA-Ser
		UCC		GATCCCTAAAACAGGGAAATAATAATAATCATATGATATCTCCTTCTTAAAGTT
		UCA		GATCCCTAAAACAGTGAAATAATAATAATCATATGATATCTCCTTCTTAAAGTT
		UCG		GATCCCTAAAACAGCGAAATAATAATAATCATATGATATCTCCTTCTTAAAGTT
Pro	MIIII[14C]PLF	CCU	CCGCGTAATACGACTCACTATAG	GATCCCTAAAACAGAGGAATAATAATAATCATATGATATCTCCTTCTTAAAGTT	0.1 mM each Met, Ile, Leu, and Phe	20 mM [14C]Pro	iVTtRNA-fMet, iVTtRNA-Ile, iVTtRNA-Leu, and iVTtRNA-Phe	iVTtRNA-Pro
		CCC		GATCCCTAAAACAGGGGAATAATAATAATCATATGATATCTCCTTCTTAAAGTT
		CCA		GATCCCTAAAACAGTGGAATAATAATAATCATATGATATCTCCTTCTTAAAGTT
		CCG		GATCCCTAAAACAGCGGAATAATAATAATCATATGATATCTCCTTCTTAAAGTT
Thr	MIIII[14C]TLF	ACU	CCGCGTAATACGACTCACTATAG	GATCCCTAAAACAGAGTAATAATAATAATCATATGATATCTCCTTCTTAAAGTT	0.1 mM each Met, Ile, Leu, and Phe	57 mM [14C]Thr	iVTtRNA-fMet, iVTtRNA-Ile, iVTtRNA-Leu, and iVTtRNA-Phe	iVTtRNA-Thr
		ACC		GATCCCTAAAACAGGGTAATAATAATAATCATATGATATCTCCTTCTTAAAGTT
		ACA		GATCCCTAAAACAGTGTAATAATAATAATCATATGATATCTCCTTCTTAAAGTT
		ACG		GATCCCTAAAACAGCGTAATAATAATAATCATATGATATCTCCTTCTTAAAGTT
Ala	MIIII[14C]ALF	GCU	CCGCGTAATACGACTCACTATAG	GATCCCTAAAACAGAGCAATAATAATAATCATATGATATCTCCTTCTTAAAGTT	0.1 mM each Met, Ile, Leu, and Phe	32 mM [14C]Ala	iVTtRNA-fMet, iVTtRNA-Ile, iVTtRNA-Leu, and iVTtRNA-Phe	iVTtRNA-Ala
		GCC		GATCCCTAAAACAGGGCAATAATAATAATCATATGATATCTCCTTCTTAAAGTT
		GCA		GATCCCTAAAACAGTGCAATAATAATAATCATATGATATCTCCTTCTTAAAGTT
		GCG		GATCCCTAAAACAGCGCAATAATAATAATCATATGATATCTCCTTCTTAAAGTT
Tyr	MIIII[14C]YLF	UAU	CCGCGTAATACGACTCACTATAG	GATCCCTAAAACAGATAAATAATAATAATCATATGATATCTCCTTCTTAAAGTT	0.1 mM each Met, Ile, Leu, and Phe	22 mM [14C]Tyr	iVTtRNA-fMet, iVTtRNA-Ile, iVTtRNA-Leu, and iVTtRNA-Phe	iVTtRNA-Tyr
		UAC		GATCCCTAAAACAGGTAAATAATAATAATCATATGATATCTCCTTCTTAAAGTT
		UAA		GATCCCTAAAACAGTTAAATAATAATAATCATATGATATCTCCTTCTTAAAGTT
		UAG		GATCCCTAAAACAGCTAAATAATAATAATCATATGATATCTCCTTCTTAAAGTT
His or Gln	MIIII[14C]HLF or MIIIIQ[14C]LF	CAU	CCGCGTAATACGACTCACTATAG	GATCCCTAAAACAGATGAATAATAATAATCATATGATATCTCCTTCTTAAAGTT	0.1 mM each Met, Ile, Leu, and Phe or 0.1 mM each Met, Gln, Ile, and Phe	15 mM [14C]His or 16 mM [14C]Leu	iVTtRNA-fMet, iVTtRNA-Ile, iVTtRNA-Leu, and iVTtRNA-Phe	iVTtRNA-His or iVTtRNA-Gln
		CAC		GATCCCTAAAACAGGTGAATAATAATAATCATATGATATCTCCTTCTTAAAGTT
		CAA		GATCCCTAAAACAGTTGAATAATAATAATCATATGATATCTCCTTCTTAAAGTT
		CAG		GATCCCTAAAACAGCTGAATAATAATAATCATATGATATCTCCTTCTTAAAGTT
Asn or Lys	MIIIIN[14C]LF or MIIII[14C]KLF	AAU	CCGCGTAATACGACTCACTATAG	GATCCCTAAAACAGATTAATAATAATAATCATATGATATCTCCTTCTTAAAGTT	0.1 mM each Met, Asn, Ile, and Phe or 0.1 mM each Met, Ile, Leu, and Phe	16 mM [14C]Leu or 39 mM [14C]Lys	iVTtRNA-fMet, iVTtRNA-Ile, iVTtRNA-Leu, and iVTtRNA-Phe	iVTtRNA-Asn or iVTtRNA-Lys
		AAC		GATCCCTAAAACAGGTTAATAATAATAATCATATGATATCTCCTTCTTAAAGTT
		AAA		GATCCCTAAAACAGTTTAATAATAATAATCATATGATATCTCCTTCTTAAAGTT
		AAG		GATCCCTAAAACAGCTTAATAATAATAATCATATGATATCTCCTTCTTAAAGTT
Asp or Glu	MIIIID[14C]LF or MIIIIE[14C]LF	GAU	CCGCGTAATACGACTCACTATAG	GATCCCTAAAACAGATCAATAATAATAATCATATGATATCTCCTTCTTAAAGTT	0.1 mM each Met, Asp, Ile, and Phe or 0.1 mM each Met, Ile, and Phe	16 mM [14C]Leu	iVTtRNA-fMet, iVTtRNA-Ile, iVTtRNA-Leu, and iVTtRNA-Phe	iVTtRNA-Asp or iVTtRNA-Glu
		GAC		GATCCCTAAAACAGGTCAATAATAATAATCATATGATATCTCCTTCTTAAAGTT
		GAA		GATCCCTAAAACAGTTCAATAATAATAATCATATGATATCTCCTTCTTAAAGTT
		GAG		GATCCCTAAAACAGCTCAATAATAATAATCATATGATATCTCCTTCTTAAAGTT
Cys or Trp	MIIIIC[14C]LF or MIIII[14C]WLF	UGU	CCGCGTAATACGACTCACTATAG	GATCCCTAAAACAGACAAATAATAATAATCATATGATATCTCCTTCTTAAAGTT	0.1 mM each Met, Cys, Ile, and Phe or 0.1 mM each Met, Ile, Leu, and Phe	16 mM [14C]Leu or 50 mM [14C]Trp	iVTtRNA-fMet, iVTtRNA-Ile, iVTtRNA-Leu, and iVTtRNA-Phe	iVTtRNA-Cys or iVTtRNA-Trp
		UGC		GATCCCTAAAACAGGCAAATAATAATAATCATATGATATCTCCTTCTTAAAGTT
		UGA		GATCCCTAAAACAGTCAAATAATAATAATCATATGATATCTCCTTCTTAAAGTT
		UGG		GATCCCTAAAACAGCCAAATAATAATAATCATATGATATCTCCTTCTTAAAGTT
Arg	MIIII[14C]RLF	CGU	CCGCGTAATACGACTCACTATAG	GATCCCTAAAACAGACGAATAATAATAATCATATGATATCTCCTTCTTAAAGTT	0.1 mM each Met, Ile, Leu, and Phe	31 mM [14C]Arg	iVTtRNA-fMet, iVTtRNA-Ile, iVTtRNA-Leu, and iVTtRNA-Phe	iVTtRNA-Arg
		CGC		GATCCCTAAAACAGGCGAATAATAATAATCATATGATATCTCCTTCTTAAAGTT
		CGA		GATCCCTAAAACAGTCGAATAATAATAATCATATGATATCTCCTTCTTAAAGTT
		CGG		GATCCCTAAAACAGCCGAATAATAATAATCATATGATATCTCCTTCTTAAAGTT
Gly	MIIII[14C]GLF	GGU	CCGCGTAATACGACTCACTATAG	GATCCCTAAAACAGACCAATAATAATAATCATATGATATCTCCTTCTTAAAGTT	0.1 mM each Met, Ile, Leu, and Phe	50 mM [14C]Gly	iVTtRNA-fMet, iVTtRNA-Ile, iVTtRNA-Leu, and iVTtRNA-Phe	iVTtRNA-Gly
		GGC		GATCCCTAAAACAGGCCAATAATAATAATCATATGATATCTCCTTCTTAAAGTT
		GGA		GATCCCTAAAACAGTCCAATAATAATAATCATATGATATCTCCTTCTTAAAGTT
		GGG		GATCCCTAAAACAGCCCAATAATAATAATCATATGATATCTCCTTCTTAAAGTT
