# Supplementary material for: Reconstituted cell-free protein synthesis using in vitro transcribed tRNAs
Source: Commun Biol. 2020 Jul 3;3:350. doi: 10.1038/s42003-020-1074-2 (PMC7334211; doi:10.1038/s42003-020-1074-2)
Supplement: Supplementary file 5 — Supplementary Data 4 [file 42003_2020_1074_MOESM5_ESM.xlsx]

## Sheet: Trypsin_digest
Abundances (Scaled): F1: Sample	Abundances (Scaled): F2: Sample	Checked	Protein FDR Confidence: Combined	Master	Accession	Description	Exp. q-value: Combined	Sum PEP Score	Coverage [%]	# Peptides	# PSMs	# Unique Peptides	# Protein Groups	# AAs	MW [kDa]	calc. pI	Score Sequest HT: Sequest HT	# Peptides (by Search Engine): Sequest HT	# Razor Peptides	Found in Sample: [S1] F1: Sample	Found in Sample: [S2] F2: Sample	Modifications
92.8	107.2	FALSE	High	Master Protein	DHFR_mut	DHFR_mut	0	70.22	54	10	165	2	1	159	18.2	5	474.06	10	10	High	High
	Abundances (Scaled): F1: Sample	Abundances (Scaled): F2: Sample	Checked	Confidence	PSM Ambiguity	Sequence	Annotated Sequence	Modifications	Modifications (all possible sites)	Modifications in Master Proteins	Modifications in Master Proteins (all Sites)	Qvality PEP	Qvality q-value	SVM_Score	# Protein Groups	# Proteins	# PSMs	Master Protein Accessions	Master Protein Descriptions	Protein Accessions	Positions in Master Proteins	# Missed Cleavages	Theo. MH+ [Da]	Sequence Length	# Razor Quan Results	Abundance: F1: Sample	Abundance: F2: Sample	Abundances Count: F1: Sample	Abundances Count: F2: Sample	Quan Info	Found in File: [F1]	Found in File: [F2]	Found in Sample: [S1] F1: Sample	Found in Sample: [S2] F2: Sample	Found in Sample Group: [S1] F1: Sample	Found in Sample Group: [S2] F2: Sample	Confidence (by Search Engine): Sequest HT	Charge (by Search Engine): Sequest HT	DeltaScore (by Search Engine): Sequest HT	DeltaCn (by Search Engine): Sequest HT	Rank (by Search Engine): Sequest HT	Search Engine Rank (by Search Engine): Sequest HT	Concatenated Rank (by Search Engine): Sequest HT	m/z [Da] (by Search Engine): Sequest HT	DeltaM [ppm] (by Search Engine): Sequest HT	Deltam/z [Da] (by Search Engine): Sequest HT	RT [min] (by Search Engine): Sequest HT	Percolator q-Value (by Search Engine): Sequest HT	Percolator PEP (by Search Engine): Sequest HT
	3.4	196.6	FALSE	High	Unambiguous	SVDESISSCGDVPEIMVIGGGR	[K].SVDESISSCGDVPEIMVIGGGR.[V]	1xCarbamidomethyl [C9]; 1xOxidation [M16]	1xCarbamidomethyl [C9]; 1xOxidation [M16]			6.24661e-05	0	2.056	1	1	19	DHFR_mut	DHFR_mut	DHFR_mut	DHFR_mut [77-98]	0	2280.05	22	0	327.829	32382.6	1	4		Peak Found	High	Peak Found	High	Peak Found	High	High	2	0.6494	0	1	1	1	1140.53	-1.14	-0.0013	33.9295	0	0.001073
	46.5	153.5	FALSE	High	Unambiguous	MISLISSLSVDR	[-].MISLISSLSVDR.[V]	1xOxidation [M1]	1xOxidation [M1]			0.001047	0	1.403	1	1	8	DHFR_mut	DHFR_mut	DHFR_mut	DHFR_mut [1-12]	0	1336.71	12	0	1285.52	7276.21	1	2		High	High	High	High	High	High	High	2	0.7593	0	1	1	1	668.86	-0.79	-0.00053	33.5581	0	0.0001533
	42.3	157.7	FALSE	High	Unambiguous	MISLISSLSVDR	[-].MISLISSLSVDR.[V]					4.63738e-05	0	2.125	1	1	56	DHFR_mut	DHFR_mut	DHFR_mut	DHFR_mut [1-12]	0	1320.72	12	0	45369.8	290567	4	5		High	High	High	High	High	High	High	2	0.7601	0	1	1	1	660.864	1.17	0.00077	35.5565	0	0.0002999
	2.7	197.3	FALSE	High	Unambiguous	SVDESISSCGDVPEIMVIGGGR	[K].SVDESISSCGDVPEIMVIGGGR.[V]	1xCarbamidomethyl [C9]	1xCarbamidomethyl [C9]			1.30892e-05	0	2.418	1	1	21	DHFR_mut	DHFR_mut	DHFR_mut	DHFR_mut [77-98]	0	2264.05	22	0	10278.5	1.27206e+06	2	2		High	High	High	High	High	High	High	3	0.7738	0	1	1	1	755.356	0.31	0.00023	34.6329	0	4.099e-07
	119.3	80.7	FALSE	High	Unambiguous	RNTLNKPVIMGR	[K].RNTLNKPVIMGR.[H]	1xOxidation [M10]	1xOxidation [M10]			0.0337773	0	0.596	2	2	3	DHFR_mut; P0ABQ4	DHFR_mut dihydrofolate reductase [OS=Escherichia coli K-12]	DHFR_mut; P0ABQ4	DHFR_mut [33-44]; P0ABQ4 [33-44]	1	1414.79	12	0	2323.34	2696.15	2	2	Shared	High	High	High	High	High	High	High	3	0.1179	0	1	1	1	472.269	-0.95	-0.00045	17.174	0	0.009181
	105.2	94.8	FALSE	High	Unambiguous	VTWVK	[R].VTWVK.[S]					0.135885	0.00397639	0.262	2	2	2	DHFR_mut; P0ABQ4	DHFR_mut dihydrofolate reductase [OS=Escherichia coli K-12]	DHFR_mut; P0ABQ4	DHFR_mut [72-76]; P0ABQ4 [72-76]	0	632.377	5	0	428262	662014	1	1	Shared	High	Peak Found	High	Peak Found	High	Peak Found	High	2	0.2316	0	1	1	1	316.692	0.52	0.00017	20.8387	0.001729	0.058
	90.4	109.6	FALSE	High	Unambiguous	NTLNKPVIMGR	[R].NTLNKPVIMGR.[H]	1xOxidation [M9]	1xOxidation [M9]			0.014402	0	0.795	2	2	15	DHFR_mut; P0ABQ4	DHFR_mut dihydrofolate reductase [OS=Escherichia coli K-12]	DHFR_mut; P0ABQ4	DHFR_mut [34-44]; P0ABQ4 [34-44]	0	1258.69	11	0	23770.3	49450.4	5	5	Shared	High	High	High	High	High	High	High	2	0.822	0	1	1	1	629.85	-0.18	-0.00011	21.6339	0	0.02696
	110.7	89.3	FALSE	High	Unambiguous	HTWESIGRPLPGR	[R].HTWESIGRPLPGR.[K]					0.0322297	0	0.607	2	2	7	DHFR_mut; P0ABQ4	DHFR_mut dihydrofolate reductase [OS=Escherichia coli K-12]	DHFR_mut; P0ABQ4	DHFR_mut [45-57]; P0ABQ4 [45-57]	0	1505.8	13	0	697030	964963	3	3	Shared	High	High	High	High	High	High	High	2	0.6732	0	1	1	1	753.404	2.14	0.00161	23.0739	0	0.02192
	89.9	110.1	FALSE	High	Unambiguous	NTLNKPVIMGR	[R].NTLNKPVIMGR.[H]					0.00973624	0	0.886	2	2	6	DHFR_mut; P0ABQ4	DHFR_mut dihydrofolate reductase [OS=Escherichia coli K-12]	DHFR_mut; P0ABQ4	DHFR_mut [34-44]; P0ABQ4 [34-44]	0	1242.7	11	0	671221	1.41019e+06	2	2	Shared	High	High	High	High	High	High	High	2	0.6585	0	1	1	1	621.852	-1.87	-0.00116	22.0106	0	0.003771
	108.9	91.1	FALSE	High	Unambiguous	VYEQFLPK	[R].VYEQFLPK.[SA]					0.00387093	0	1.1	2	2	9	DHFR_mut; P0ABQ4	DHFR_mut dihydrofolate reductase [OS=Escherichia coli K-12]	DHFR_mut; P0ABQ4	DHFR_mut [99-106]; P0ABQ4 [99-106]	0	1023.55	8	0	738370	1.05975e+06	1	1	Shared	High	High	High	High	High	High	High	2	0.6242	0	1	1	1	512.279	0.65	0.00033	28.0073	0.005433	0.1504
	159.7	40.3	FALSE	High	Unambiguous	NIILSSQPGTDDRVTWVK	[K].NIILSSQPGTDDRVTWVK.[S]					0.0423184	0	0.543	2	2	2	DHFR_mut; P0ABQ4	DHFR_mut dihydrofolate reductase [OS=Escherichia coli K-12]	DHFR_mut; P0ABQ4	DHFR_mut [59-76]; P0ABQ4 [59-76]	1	2029.07	18	0	4055.24	1757.09	1	1	Shared	High	High	High	High	High	High	High	3	0.2517	0	1	1	1	677.029	1.32	0.00089	29.5795	0	0.01229
	104.1	95.9	FALSE	High	Unambiguous	NIILSSQPGTDDR	[K].NIILSSQPGTDDR.[V]					0.000113831	0	1.917	2	2	8	DHFR_mut; P0ABQ4	DHFR_mut dihydrofolate reductase [OS=Escherichia coli K-12]	DHFR_mut; P0ABQ4	DHFR_mut [59-71]; P0ABQ4 [59-71]	0	1415.71	13	0	1064453	1.68491e+06	1	1	Shared	High	High	High	High	High	High	High	2	0.8522	0	1	1	1	708.359	-1.03	-0.00073	24.2442	0	1.656e-05
	119.9	80.1	FALSE	High	Unambiguous	RNTLNKPVIMGR	[K].RNTLNKPVIMGR.[H]					0.00162613	0	1.301	2	2	3	DHFR_mut; P0ABQ4	DHFR_mut dihydrofolate reductase [OS=Escherichia coli K-12]	DHFR_mut; P0ABQ4	DHFR_mut [33-44]; P0ABQ4 [33-44]	1	1398.8	12	0	157981	181184	2	2	Shared	High	High	High	High	High	High	High	3	0.6523	0	1	1	1	466.939	1.27	0.00059	20.1217	0	0.0001748
	80.5	119.5	FALSE	High	Unambiguous	KNIILSSQPGTDDR	[R].KNIILSSQPGTDDR.[V]					0.000357371	0	1.652	2	2	6	DHFR_mut; P0ABQ4	DHFR_mut dihydrofolate reductase [OS=Escherichia coli K-12]	DHFR_mut; P0ABQ4	DHFR_mut [58-71]; P0ABQ4 [58-71]	1	1543.81	14	0	7093.84	18064.1	2	2	Shared	High	High	High	High	High	High	High	2	0.6698	0	1	1	1	772.407	0.1	8e-05	21.559	0	2.439e-05
200		FALSE	High	Master Protein	P0ABQ4	dihydrofolate reductase [OS=Escherichia coli K-12]	0	70.035	54	10	114	2	1	159	18	5	280.07	10	0	High	Not Found
	Abundances (Scaled): F1: Sample	Abundances (Scaled): F2: Sample	Checked	Confidence	PSM Ambiguity	Sequence	Annotated Sequence	Modifications	Modifications (all possible sites)	Modifications in Master Proteins	Modifications in Master Proteins (all Sites)	Qvality PEP	Qvality q-value	SVM_Score	# Protein Groups	# Proteins	# PSMs	Master Protein Accessions	Master Protein Descriptions	Protein Accessions	Positions in Master Proteins	# Missed Cleavages	Theo. MH+ [Da]	Sequence Length	# Razor Quan Results	Abundance: F1: Sample	Abundance: F2: Sample	Abundances Count: F1: Sample	Abundances Count: F2: Sample	Quan Info	Found in File: [F1]	Found in File: [F2]	Found in Sample: [S1] F1: Sample	Found in Sample: [S2] F2: Sample	Found in Sample Group: [S1] F1: Sample	Found in Sample Group: [S2] F2: Sample	Confidence (by Search Engine): Sequest HT	Charge (by Search Engine): Sequest HT	DeltaScore (by Search Engine): Sequest HT	DeltaCn (by Search Engine): Sequest HT	Rank (by Search Engine): Sequest HT	Search Engine Rank (by Search Engine): Sequest HT	Concatenated Rank (by Search Engine): Sequest HT	m/z [Da] (by Search Engine): Sequest HT	DeltaM [ppm] (by Search Engine): Sequest HT	Deltam/z [Da] (by Search Engine): Sequest HT	RT [min] (by Search Engine): Sequest HT	Percolator q-Value (by Search Engine): Sequest HT	Percolator PEP (by Search Engine): Sequest HT
	119.3	80.7	FALSE	High	Unambiguous	RNTLNKPVIMGR	[K].RNTLNKPVIMGR.[H]	1xOxidation [M10]	1xOxidation [M10]			0.0337773	0	0.596	2	2	3	DHFR_mut; P0ABQ4	DHFR_mut dihydrofolate reductase [OS=Escherichia coli K-12]	DHFR_mut; P0ABQ4	DHFR_mut [33-44]; P0ABQ4 [33-44]	1	1414.79	12	0	2323.34	2696.15	2	2	Shared	High	High	High	High	High	High	High	3	0.1179	0	1	1	1	472.269	-0.95	-0.00045	17.174	0	0.009181
	105.2	94.8	FALSE	High	Unambiguous	VTWVK	[R].VTWVK.[S]					0.135885	0.00397639	0.262	2	2	2	DHFR_mut; P0ABQ4	DHFR_mut dihydrofolate reductase [OS=Escherichia coli K-12]	DHFR_mut; P0ABQ4	DHFR_mut [72-76]; P0ABQ4 [72-76]	0	632.377	5	0	428262	662014	1	1	Shared	High	Peak Found	High	Peak Found	High	Peak Found	High	2	0.2316	0	1	1	1	316.692	0.52	0.00017	20.8387	0.001729	0.058
	90.4	109.6	FALSE	High	Unambiguous	NTLNKPVIMGR	[R].NTLNKPVIMGR.[H]	1xOxidation [M9]	1xOxidation [M9]			0.014402	0	0.795	2	2	15	DHFR_mut; P0ABQ4	DHFR_mut dihydrofolate reductase [OS=Escherichia coli K-12]	DHFR_mut; P0ABQ4	DHFR_mut [34-44]; P0ABQ4 [34-44]	0	1258.69	11	0	23770.3	49450.4	5	5	Shared	High	High	High	High	High	High	High	2	0.822	0	1	1	1	629.85	-0.18	-0.00011	21.6339	0	0.02696
	110.7	89.3	FALSE	High	Unambiguous	HTWESIGRPLPGR	[R].HTWESIGRPLPGR.[K]					0.0322297	0	0.607	2	2	7	DHFR_mut; P0ABQ4	DHFR_mut dihydrofolate reductase [OS=Escherichia coli K-12]	DHFR_mut; P0ABQ4	DHFR_mut [45-57]; P0ABQ4 [45-57]	0	1505.8	13	0	697030	964963	3	3	Shared	High	High	High	High	High	High	High	2	0.6732	0	1	1	1	753.404	2.14	0.00161	23.0739	0	0.02192
	89.9	110.1	FALSE	High	Unambiguous	NTLNKPVIMGR	[R].NTLNKPVIMGR.[H]					0.00973624	0	0.886	2	2	6	DHFR_mut; P0ABQ4	DHFR_mut dihydrofolate reductase [OS=Escherichia coli K-12]	DHFR_mut; P0ABQ4	DHFR_mut [34-44]; P0ABQ4 [34-44]	0	1242.7	11	0	671221	1.41019e+06	2	2	Shared	High	High	High	High	High	High	High	2	0.6585	0	1	1	1	621.852	-1.87	-0.00116	22.0106	0	0.003771
	108.9	91.1	FALSE	High	Unambiguous	VYEQFLPK	[R].VYEQFLPK.[SA]					0.00387093	0	1.1	2	2	9	DHFR_mut; P0ABQ4	DHFR_mut dihydrofolate reductase [OS=Escherichia coli K-12]	DHFR_mut; P0ABQ4	DHFR_mut [99-106]; P0ABQ4 [99-106]	0	1023.55	8	0	738370	1.05975e+06	1	1	Shared	High	High	High	High	High	High	High	2	0.6242	0	1	1	1	512.279	0.65	0.00033	28.0073	0.005433	0.1504
	159.7	40.3	FALSE	High	Unambiguous	NIILSSQPGTDDRVTWVK	[K].NIILSSQPGTDDRVTWVK.[S]					0.0423184	0	0.543	2	2	2	DHFR_mut; P0ABQ4	DHFR_mut dihydrofolate reductase [OS=Escherichia coli K-12]	DHFR_mut; P0ABQ4	DHFR_mut [59-76]; P0ABQ4 [59-76]	1	2029.07	18	0	4055.24	1757.09	1	1	Shared	High	High	High	High	High	High	High	3	0.2517	0	1	1	1	677.029	1.32	0.00089	29.5795	0	0.01229
	104.1	95.9	FALSE	High	Unambiguous	NIILSSQPGTDDR	[K].NIILSSQPGTDDR.[V]					0.000113831	0	1.917	2	2	8	DHFR_mut; P0ABQ4	DHFR_mut dihydrofolate reductase [OS=Escherichia coli K-12]	DHFR_mut; P0ABQ4	DHFR_mut [59-71]; P0ABQ4 [59-71]	0	1415.71	13	0	1064453	1.68491e+06	1	1	Shared	High	High	High	High	High	High	High	2	0.8522	0	1	1	1	708.359	-1.03	-0.00073	24.2442	0	1.656e-05
	119.9	80.1	FALSE	High	Unambiguous	RNTLNKPVIMGR	[K].RNTLNKPVIMGR.[H]					0.00162613	0	1.301	2	2	3	DHFR_mut; P0ABQ4	DHFR_mut dihydrofolate reductase [OS=Escherichia coli K-12]	DHFR_mut; P0ABQ4	DHFR_mut [33-44]; P0ABQ4 [33-44]	1	1398.8	12	0	157981	181184	2	2	Shared	High	High	High	High	High	High	High	3	0.6523	0	1	1	1	466.939	1.27	0.00059	20.1217	0	0.0001748
	80.5	119.5	FALSE	High	Unambiguous	KNIILSSQPGTDDR	[R].KNIILSSQPGTDDR.[V]					0.000357371	0	1.652	2	2	6	DHFR_mut; P0ABQ4	DHFR_mut dihydrofolate reductase [OS=Escherichia coli K-12]	DHFR_mut; P0ABQ4	DHFR_mut [58-71]; P0ABQ4 [58-71]	1	1543.81	14	0	7093.84	18064.1	2	2	Shared	High	High	High	High	High	High	High	2	0.6698	0	1	1	1	772.407	0.1	8e-05	21.559	0	2.439e-05
	200		FALSE	High	Unambiguous	SVDEAIAACGDVPEIMVIGGGR	[K].SVDEAIAACGDVPEIMVIGGGR.[V]	1xCarbamidomethyl [C9]; 1xOxidation [M16]	1xCarbamidomethyl [C9]; 1xOxidation [M16]			7.52085e-05	0	2.013	1	1	20	P0ABQ4	dihydrofolate reductase [OS=Escherichia coli K-12]	P0ABQ4	P0ABQ4 [77-98]	0	2232.06	22	0	89735.8		5			High	Not Found	High	Not Found	High	Not Found	High	2	0.7978	0	1	1	1	1116.54	0.13	0.00015	35.0698	0	3.078e-05
	200		FALSE	High	Unambiguous	MISLIAALAVDR	[-].MISLIAALAVDR.[V]					0.000204764	0	1.781	1	1	11	P0ABQ4	dihydrofolate reductase [OS=Escherichia coli K-12]	P0ABQ4	P0ABQ4 [1-12]	0	1272.73	12	0	128113		1			High	Not Found	High	Not Found	High	Not Found	High	2	0.6603	0	1	1	1	636.873	2.62	0.00167	38.7112	0	3.5e-05
	200		FALSE	High	Unambiguous	SVDEAIAACGDVPEIMVIGGGR	[K].SVDEAIAACGDVPEIMVIGGGR.[V]	1xCarbamidomethyl [C9]	1xCarbamidomethyl [C9]			7.00997e-06	0	2.56264	1	1	18	P0ABQ4	dihydrofolate reductase [OS=Escherichia coli K-12]	P0ABQ4	P0ABQ4 [77-98]	0	2216.07	22	0	864108		2			High	Not Found	High	Not Found	High	Not Found	High	2	0.7754	0	1	1	1	1108.54	1.81	0.002	35.4577	0	2.659e-06
	200		FALSE	High	Unambiguous	MISLIAALAVDR	[-].MISLIAALAVDR.[V]	1xOxidation [M1]	1xOxidation [M1]			0.00112672	0	1.386	1	1	4	P0ABQ4	dihydrofolate reductase [OS=Escherichia coli K-12]	P0ABQ4	P0ABQ4 [1-12]	0	1288.73	12	0	4789.43		2			High	Not Found	High	Not Found	High	Not Found	High	2	0.6966	0	1	1	1	644.869	1.8	0.00116	36.4968	0	0.0003096
122.8	77.2	FALSE	High	Master Protein	P0CE47	elongation factor Tu 1 [OS=Escherichia coli K-12]	0	92.366	70	22	69	22	1	394	43.3	5.45	182.07	22	0	High	High
	Abundances (Scaled): F1: Sample	Abundances (Scaled): F2: Sample	Checked	Confidence	PSM Ambiguity	Sequence	Annotated Sequence	Modifications	Modifications (all possible sites)	Modifications in Master Proteins	Modifications in Master Proteins (all Sites)	Qvality PEP	Qvality q-value	SVM_Score	# Protein Groups	# Proteins	# PSMs	Master Protein Accessions	Master Protein Descriptions	Protein Accessions	Positions in Master Proteins	# Missed Cleavages	Theo. MH+ [Da]	Sequence Length	# Razor Quan Results	Abundance: F1: Sample	Abundance: F2: Sample	Abundances Count: F1: Sample	Abundances Count: F2: Sample	Quan Info	Found in File: [F1]	Found in File: [F2]	Found in Sample: [S1] F1: Sample	Found in Sample: [S2] F2: Sample	Found in Sample Group: [S1] F1: Sample	Found in Sample Group: [S2] F2: Sample	Confidence (by Search Engine): Sequest HT	Charge (by Search Engine): Sequest HT	DeltaScore (by Search Engine): Sequest HT	DeltaCn (by Search Engine): Sequest HT	Rank (by Search Engine): Sequest HT	Search Engine Rank (by Search Engine): Sequest HT	Concatenated Rank (by Search Engine): Sequest HT	m/z [Da] (by Search Engine): Sequest HT	DeltaM [ppm] (by Search Engine): Sequest HT	Deltam/z [Da] (by Search Engine): Sequest HT	RT [min] (by Search Engine): Sequest HT	Percolator q-Value (by Search Engine): Sequest HT	Percolator PEP (by Search Engine): Sequest HT
	125	75	FALSE	High	Unambiguous	ALEGDAEWEAK	[K].ALEGDAEWEAK.[I]					0.00135652	0	1.343	1	2	2	P0CE47	elongation factor Tu 1 [OS=Escherichia coli K-12]	P0CE48; P0CE47	P0CE47 [178-188]	0	1218.56	11	0	6726.22	6927.81	1	1		High	High	High	High	High	High	High	2	0.8259	0	1	1	1	609.787	1.82	0.00111	24.4114	0	0.001026
	116.3	83.7	FALSE	High	Unambiguous	AGENVGVLLR	[R].AGENVGVLLR.[G]					0.0037558	0	1.107	1	2	2	P0CE47	elongation factor Tu 1 [OS=Escherichia coli K-12]	P0CE48; P0CE47	P0CE47 [271-280]	0	1027.59	10	0	25208.7	31130.8	1	1		High	High	High	High	High	High	High	2	0.363	0	1	1	1	514.299	0.87	0.00045	27.3952	0	0.0005201
	135.1	64.9	FALSE	High	Unambiguous	MVVTLIHPIAMDDGLR	[K].MVVTLIHPIAMDDGLR.[F]					0.000187826	0	1.801	1	2	4	P0CE47	elongation factor Tu 1 [OS=Escherichia coli K-12]	P0CE48; P0CE47	P0CE47 [359-374]	0	1780.94	16	0	47655.9	39312.6	2	2		High	High	High	High	High	High	High	2	0.8408	0	1	1	1	890.976	0.23	0.0002	33.7157	0	0.0003172
	129.6	70.4	FALSE	High	Unambiguous	AFDQIDNAPEEK	[R].AFDQIDNAPEEK.[A]					0.0522939	0	0.493	1	2	3	P0CE47	elongation factor Tu 1 [OS=Escherichia coli K-12]	P0CE48; P0CE47	P0CE47 [46-57]	0	1376.63	12	0	34812.2	32432.8	1	1		High	High	High	High	High	High	High	2	0.7821	0	1	1	1	688.821	0.75	0.00051	22.4811	0	0.02551
	112.2	87.8	FALSE	High	Unambiguous	MVVTLIHPIAMDDGLR	[K].MVVTLIHPIAMDDGLR.[F]	1xOxidation [M]	1xOxidation [M1; M11]			0.0166674	0	0.761	1	2	5	P0CE47	elongation factor Tu 1 [OS=Escherichia coli K-12]	P0CE48; P0CE47	P0CE47 [359-374]	0	1796.94	16	0	1733.92	2329.6	2	2		High	High	High	High	High	High	High	3	0.5762	0	1	1	1	599.651	0.01	1e-05	31.7321	0	0.01081
	151.6	48.4	FALSE	High	Unambiguous	QVGVPYIIVFLNK	[R].QVGVPYIIVFLNK.[C]					0.0129342	0	0.82	1	2	4	P0CE47	elongation factor Tu 1 [OS=Escherichia coli K-12]	P0CE48; P0CE47	P0CE47 [125-137]	0	1489.88	13	0	2234.03	1224.54	1	1		High	High	High	High	High	High	High	2	0.9053	0	1	1	1	745.444	1.94	0.00144	40.81	0	0.002611
	114.1	85.9	FALSE	High	Unambiguous	AIDKPFLLPIEDVFSISGR	[R].AIDKPFLLPIEDVFSISGR.[G]					0.000154662	0	1.846	1	2	3	P0CE47	elongation factor Tu 1 [OS=Escherichia coli K-12]	P0CE48; P0CE47	P0CE47 [206-224]	0	2117.16	19	0	2283.61	2949.46	1	1		High	High	High	High	High	High	High	3	0.8798	0	1	1	1	706.393	-0.03	-2e-05	41.4158	0	8.172e-06
	112	88	FALSE	High	Unambiguous	TKPHVNVGTIGHVDHGK	[R].TKPHVNVGTIGHVDHGK.[T]					0.00186696	0	1.269	1	2	2	P0CE47	elongation factor Tu 1 [OS=Escherichia coli K-12]	P0CE48; P0CE47	P0CE47 [9-25]	0	1795.96	17	0	2169.24	2927.18	1	1		High	High	High	High	High	High	High	3	0.7263	0	1	1	1	599.324	0.31	0.00019	18.1026	0	0.000209
	119.6	80.4	FALSE	High	Unambiguous	GITINTSHVEYDTPTR	[R].GITINTSHVEYDTPTR.[H]					0.000877173	0	1.444	1	2	4	P0CE47	elongation factor Tu 1 [OS=Escherichia coli K-12]	P0CE48; P0CE47	P0CE47 [60-75]	0	1803.89	16	0	25742.7	29717.3	2	2		High	High	High	High	High	High	High	2	0.8571	0	1	1	1	902.447	-0.58	-0.00052	24.62	0	7.815e-05
	124.7	75.3	FALSE	High	Unambiguous	HYAHVDCPGHADYVK	[R].HYAHVDCPGHADYVK.[N]	1xCarbamidomethyl [C7]	1xCarbamidomethyl [C7]			9.91434e-05	0	1.949	1	2	3	P0CE47	elongation factor Tu 1 [OS=Escherichia coli K-12]	P0CE48; P0CE47	P0CE47 [76-90]	0	1768.79	15	0	7939.41	8238.15	2	1		High	High	High	High	High	High	High	3	0.9585	0	1	1	1	590.266	-0.7	-0.00041	18.1553	0	5.483e-06
	121.8	78.2	FALSE	High	Unambiguous	VGEEVEIVGIK	[K].VGEEVEIVGIK.[E]					0.000555081	0	1.55	1	2	2	P0CE47	elongation factor Tu 1 [OS=Escherichia coli K-12]	P0CE48; P0CE47	P0CE47 [239-249]	0	1171.66	11	0	39741	43762.1	1	1		High	High	High	High	High	High	High	2	0.2543	0	1	1	1	586.332	-0.09	-5e-05	28.4835	0	0.0002265
	103.7	96.3	FALSE	High	Unambiguous	HTPFFK	[R].HTPFFK.[G]					0.191519	0.0058262	0.175	1	2	1	P0CE47	elongation factor Tu 1 [OS=Escherichia coli K-12]	P0CE48; P0CE47	P0CE47 [320-325]	0	776.409	6	0	10239.7	16331.5	1	1		High	Peak Found	High	Peak Found	High	Peak Found	High	2	0.6736	0	1	1	1	388.708	0.51	0.0002	20.506	0.002523	0.09242
	104.4	95.6	FALSE	High	Unambiguous	TYGGAAR	[K].TYGGAAR.[A]					0.0645381	0	0.443	1	2	2	P0CE47	elongation factor Tu 1 [OS=Escherichia coli K-12]	P0CE48; P0CE47	P0CE47 [39-45]	0	695.347	7	0	2729.95	4291.77	1	1		High	High	High	High	High	High	High	2	0.7571	0	1	1	1	348.177	0.09	3e-05	14.0786	0	0.02152
	97	103	FALSE	High	Unambiguous	TVGAGVVAK	[R].TVGAGVVAK.[V]					0.00588125	0	1.003	1	2	1	P0CE47	elongation factor Tu 1 [OS=Escherichia coli K-12]	P0CE48; P0CE47	P0CE47 [383-391]	0	801.483	9	0	7099.37	12929.7	1	1		High	Peak Found	High	Peak Found	High	Peak Found	High	2	0.7214	0	1	1	1	401.245	-0.47	-0.00019	17.1885	0	0.0009336
	117.5	82.5	FALSE	High	Unambiguous	FESEVYILSK	[K].FESEVYILSK.[D]					0.00117136	0	1.377	1	2	4	P0CE47	elongation factor Tu 1 [OS=Escherichia coli K-12]	P0CE48; P0CE47	P0CE47 [305-314]	0	1214.63	10	0	19269.6	23233.7	1	1		High	High	High	High	High	High	High	2	0.8355	0	1	1	1	607.818	-1.21	-0.00074	29.5024	0	0.000114
	129.3	70.7	FALSE	High	Unambiguous	ELLSQYDFPGDDTPIVR	[R].ELLSQYDFPGDDTPIVR.[G]					0.000152014	0	1.85	1	2	5	P0CE47	elongation factor Tu 1 [OS=Escherichia coli K-12]	P0CE48; P0CE47	P0CE47 [156-172]	0	1964.96	17	0	24219.4	22746.4	1	1		High	High	High	High	High	High	High	2	0.5488	0	1	1	1	982.984	0.31	0.0003	34.0018	0	8.008e-06
	127.6	72.4	FALSE	High	Unambiguous	TTLTAAITTVLAK	[K].TTLTAAITTVLAK.[T]					0.000319427	0	1.678	1	2	4	P0CE47	elongation factor Tu 1 [OS=Escherichia coli K-12]	P0CE48; P0CE47	P0CE47 [26-38]	0	1303.78	13	0	29962	29162.9	1	1		High	High	High	High	High	High	High	2	0.687	0	1	1	1	652.395	-0.18	-0.00012	36.905	0	2.1e-05
	96.3	103.7	FALSE	High	Unambiguous	EHILLGR	[R].EHILLGR.[Q]					0.168394	0.00397639	0.208	1	2	1	P0CE47	elongation factor Tu 1 [OS=Escherichia coli K-12]	P0CE48; P0CE47	P0CE47 [118-124]	0	837.494	7	0	6677.03	12338.3	1	1		High	Peak Found	High	Peak Found	High	Peak Found	High	2	1	0	1	1	1	419.251	0.14	6e-05	20.3707	0.001729	0.07741
	118.7	81.3	FALSE	High	Unambiguous	LLDEGR	[K].LLDEGR.[A]					0.165114	0.00397639	0.213	1	2	2	P0CE47	elongation factor Tu 1 [OS=Escherichia coli K-12]	P0CE48; P0CE47	P0CE47 [265-270]	0	702.378	6	0	7677.24	9021	1	1		High	High	High	High	High	High	High	2	0.2876	0	1	1	1	351.693	1.1	0.00039	17.1259	0.001729	0.07557
	129.6	70.4	FALSE	High	Unambiguous	GYRPQFYFR	[K].GYRPQFYFR.[T]					0.066738	0	0.435	1	2	3	P0CE47	elongation factor Tu 1 [OS=Escherichia coli K-12]	P0CE48; P0CE47	P0CE47 [326-334]	0	1233.62	9	0	8046.26	7499.71	2	2		High	High	High	High	High	High	High	3	0.6815	0	1	1	1	411.876	-1.33	-0.00055	27.1445	0.0009339	0.03606
	137.7	62.3	FALSE	High	Unambiguous	ILELAGFLDSYIPEPER	[K].ILELAGFLDSYIPEPER.[A]					0.000697786	0	1.497	1	2	3	P0CE47	elongation factor Tu 1 [OS=Escherichia coli K-12]	P0CE48; P0CE47	P0CE47 [189-205]	0	1962.02	17	0	3498.66	2718.21	1	1		High	High	High	High	High	High	High	2	0.7192	0	1	1	1	981.515	0.76	0.00074	42.3745	0	5.826e-05
	129.6	70.4	FALSE	High	Unambiguous	TTDVTGTIELPEGVEMVMPGDNIK	[R].TTDVTGTIELPEGVEMVMPGDNIK.[M]					0.000117832	0	1.909	1	2	7	P0CE47	elongation factor Tu 1 [OS=Escherichia coli K-12]	P0CE48; P0CE47	P0CE47 [335-358]	0	2546.24	24	0	10921.1	10191.2	2	2		High	High	High	High	High	High	High	3	0.5568	0	1	1	1	849.421	5.15	0.00437	36.8777	0	5.753e-06
	120.1	79.9	FALSE	High	Unambiguous	STCTGVEMFR	[K].STCTGVEMFR.[K]	1xCarbamidomethyl [C3]	1xCarbamidomethyl [C3]			0.00119691	0	1.372	1	2	2	P0CE47	elongation factor Tu 1 [OS=Escherichia coli K-12]	P0CE48; P0CE47	P0CE47 [254-263]	0	1187.52	10	0	18641.6	21272.3	1	1		High	High	High	High	High	High	High	2	1	0	1	1	1	594.262	-0.78	-0.00046	26.1751	0	0.0001171
132.9	67.1	FALSE	High	Master Protein	C4ZUJ5	Elongation factor G [OS=Escherichia coli BW2952]	0	97.163	53	27	61	27	1	704	77.5	5.38	136.5	27	0	High	High
	Abundances (Scaled): F1: Sample	Abundances (Scaled): F2: Sample	Checked	Confidence	PSM Ambiguity	Sequence	Annotated Sequence	Modifications	Modifications (all possible sites)	Modifications in Master Proteins	Modifications in Master Proteins (all Sites)	Qvality PEP	Qvality q-value	SVM_Score	# Protein Groups	# Proteins	# PSMs	Master Protein Accessions	Master Protein Descriptions	Protein Accessions	Positions in Master Proteins	# Missed Cleavages	Theo. MH+ [Da]	Sequence Length	# Razor Quan Results	Abundance: F1: Sample	Abundance: F2: Sample	Abundances Count: F1: Sample	Abundances Count: F2: Sample	Quan Info	Found in File: [F1]	Found in File: [F2]	Found in Sample: [S1] F1: Sample	Found in Sample: [S2] F2: Sample	Found in Sample Group: [S1] F1: Sample	Found in Sample Group: [S2] F2: Sample	Confidence (by Search Engine): Sequest HT	Charge (by Search Engine): Sequest HT	DeltaScore (by Search Engine): Sequest HT	DeltaCn (by Search Engine): Sequest HT	Rank (by Search Engine): Sequest HT	Search Engine Rank (by Search Engine): Sequest HT	Concatenated Rank (by Search Engine): Sequest HT	m/z [Da] (by Search Engine): Sequest HT	DeltaM [ppm] (by Search Engine): Sequest HT	Deltam/z [Da] (by Search Engine): Sequest HT	RT [min] (by Search Engine): Sequest HT	Percolator q-Value (by Search Engine): Sequest HT	Percolator PEP (by Search Engine): Sequest HT
	138	62	FALSE	High	Unambiguous	LHFGSYHDVDSSELAFK	[R].LHFGSYHDVDSSELAFK.[L]					0.00073172	0	1.486	1	1	2	C4ZUJ5	Elongation factor G [OS=Escherichia coli BW2952]	C4ZUJ5	C4ZUJ5 [578-594]	0	1951.92	17	0	1833.87	1412.9	1	1		High	High	High	High	High	High	High	3	0.8758	0	1	1	1	651.312	1.25	0.00081	29.0953	0	6.193e-05
	133.4	66.6	FALSE	High	Unambiguous	VYSGVVNSGDTVLNSVK	[R].VYSGVVNSGDTVLNSVK.[A]					2.12279e-05	0	2.306	1	1	3	C4ZUJ5	Elongation factor G [OS=Escherichia coli BW2952]	C4ZUJ5	C4ZUJ5 [338-354]	0	1737.9	17	0	6254.33	5363.19	2	2		High	High	High	High	High	High	High	2	0.7995	0	1	1	1	869.455	0.32	0.00028	29.3207	0	3.298e-05
	152.6	47.4	FALSE	High	Unambiguous	IHAEVPLSEMFGYATQLR	[K].IHAEVPLSEMFGYATQLR.[S]					8.45066e-05	0	1.986	1	1	3	C4ZUJ5	Elongation factor G [OS=Escherichia coli BW2952]	C4ZUJ5	C4ZUJ5 [654-671]	0	2062.04	18	0	1518.23	808.643	1	1		High	High	High	High	High	High	High	3	0.7812	0	1	1	1	688.02	1.22	0.00084	37.453	0	0.001336
	131.9	68.1	FALSE	High	Unambiguous	AKPVLLEPIMK	[K].AKPVLLEPIMK.[V]					0.012126	0	0.835	1	1	4	C4ZUJ5	Elongation factor G [OS=Escherichia coli BW2952]	C4ZUJ5	C4ZUJ5 [608-618]	0	1238.75	11	0	3284.33	2911.56	2	2		High	High	High	High	High	High	High	3	0.4545	0	1	1	1	413.589	-0.94	-0.00039	27.719	0	0.002394
	152.5	47.5	FALSE	High	Unambiguous	INIIDTPGHVDFTIEVER	[R].INIIDTPGHVDFTIEVER.[S]					0.0416059	0	0.547	1	1	2	C4ZUJ5	Elongation factor G [OS=Escherichia coli BW2952]	C4ZUJ5	C4ZUJ5 [84-101]	0	2068.07	18	0	587.801	314.082	1	1		High	Peak Found	High	Peak Found	High	Peak Found	High	3	0.6268	0	1	1	1	690.026	-3.77	-0.0026	33.59	0	0.01201
	144.6	55.4	FALSE	High	Unambiguous	IGEVHDGAATMDWMEQEQER	[K].IGEVHDGAATMDWMEQEQER.[G]					0.00146611	0	1.325	1	1	2	C4ZUJ5	Elongation factor G [OS=Escherichia coli BW2952]	C4ZUJ5	C4ZUJ5 [40-59]	0	2332	20	0	1750.14	1151.09	1	1		High	High	High	High	High	High	High	3	0.7108	0	1	1	1	778.005	1.63	0.00127	29.5834	0	0.001774
	137.4	62.6	FALSE	High	Unambiguous	MEFPEPVISIAVEPK	[R].MEFPEPVISIAVEPK.[T]					0.000847398	0	1.452	1	1	3	C4ZUJ5	Elongation factor G [OS=Escherichia coli BW2952]	C4ZUJ5	C4ZUJ5 [409-423]	0	1685.88	15	0	2873.49	2248.27	1	1		High	High	High	High	High	High	High	2	0.5662	0	1	1	1	843.444	-0.42	-0.00035	36.5677	0	0.002399
	132.6	67.4	FALSE	High	Unambiguous	ASYTMEFLK	[R].ASYTMEFLK.[Y]					0.0419607	0	0.545	1	1	2	C4ZUJ5	Elongation factor G [OS=Escherichia coli BW2952]	C4ZUJ5	C4ZUJ5 [678-686]	0	1089.53	9	0	1876.23	1637.15	1	1		High	High	High	High	High	High	High	2	0.8615	0	1	1	1	545.267	-0.79	-0.00043	30.3011	0	0.01219
			FALSE	High	Unambiguous	VTDVEGK	[K].VTDVEGK.[H]					0.0478524	0	0.514	1	1	2	C4ZUJ5	Elongation factor G [OS=Escherichia coli BW2952]	C4ZUJ5	C4ZUJ5 [498-504]	0	747.388	7	0					No Quan Values	High	High	High	High	High	High	High	2	0.6882	0	1	1	1	374.198	-0.56	-0.00021	14.8587	0	0.01444
	131.2	68.8	FALSE	High	Unambiguous	EFNVEANVGKPQVAYR	[R].EFNVEANVGKPQVAYR.[E]					0.0180067	0	0.743	1	1	1	C4ZUJ5	Elongation factor G [OS=Escherichia coli BW2952]	C4ZUJ5	C4ZUJ5 [476-491]	0	1820.93	16	0	3793.62	3416.55	1	1		Peak Found	High	Peak Found	High	Peak Found	High	High	3	0.5533	0	1	1	1	607.648	-0.48	-0.00029	26.308	0	0.00401
	129	71	FALSE	High	Unambiguous	AGPLAGYPVVDMGIR	[K].AGPLAGYPVVDMGIR.[L]					0.00490714	0	1.045	1	1	3	C4ZUJ5	Elongation factor G [OS=Escherichia coli BW2952]	C4ZUJ5	C4ZUJ5 [563-577]	0	1515.8	15	0	2973.7	2809.85	1	1		High	High	High	High	High	High	High	2	0.6836	0	1	1	1	758.404	0.65	0.00049	33.6676	0	0.0007361
	130.8	69.2	FALSE	High	Unambiguous	ILFYTGVNHK	[R].ILFYTGVNHK.[I]					0.0290915	0	0.631	1	1	3	C4ZUJ5	Elongation factor G [OS=Escherichia coli BW2952]	C4ZUJ5	C4ZUJ5 [30-39]	0	1191.65	10	0	2640.91	2398.94	2	2		High	High	High	High	High	High	High	2	0.639	0	1	1	1	596.33	0.51	0.0003	26.3754	0.0009339	0.03938
	138.7	61.3	FALSE	High	Unambiguous	VLNNEIILVTCGSAFK	[R].VLNNEIILVTCGSAFK.[N]	1xCarbamidomethyl [C11]	1xCarbamidomethyl [C11]			0.000238164	0	1.746	1	1	2	C4ZUJ5	Elongation factor G [OS=Escherichia coli BW2952]	C4ZUJ5	C4ZUJ5 [256-271]	0	1777.95	16	0	1937.31	1469.85	1	1		High	High	High	High	High	High	High	2	0.8059	0	1	1	1	889.48	0.2	0.00018	35.0894	0	1.437e-05
	127.9	72.1	FALSE	High	Unambiguous	GGVIPGEYIPAVDK	[K].GGVIPGEYIPAVDK.[G]					0.0432257	0	0.538	1	1	2	C4ZUJ5	Elongation factor G [OS=Escherichia coli BW2952]	C4ZUJ5	C4ZUJ5 [542-555]	0	1414.76	14	0	2330.53	2256.23	1	1		High	High	High	High	High	High	High	2	0.5544	0	1	1	1	707.884	2.24	0.00158	30.3797	0	0.01263
	127.9	72.1	FALSE	High	Unambiguous	AGDIAAAIGLK	[R].AGDIAAAIGLK.[D]					0.00113649	0	1.384	1	1	2	C4ZUJ5	Elongation factor G [OS=Escherichia coli BW2952]	C4ZUJ5	C4ZUJ5 [379-389]	0	999.583	11	0	2325.89	2253.07	1	1		High	High	High	High	High	High	High	2	0.5479	0	1	1	1	500.295	-1.31	-0.00066	30.4694	0	0.0001095
	130.9	69.1	FALSE	High	Unambiguous	DVTTGDTLCDPDAPIILER	[K].DVTTGDTLCDPDAPIILER.[M]	1xCarbamidomethyl [C9]	1xCarbamidomethyl [C9]			0.000225166	0	1.759	1	1	3	C4ZUJ5	Elongation factor G [OS=Escherichia coli BW2952]	C4ZUJ5	C4ZUJ5 [390-408]	0	2101.01	19	0	3472.08	3144.53	1	1		High	High	High	High	High	High	High	2	0.773	0	1	1	1	1051.01	0.45	0.00047	33.2587	0	1.335e-05
	121.7	78.3	FALSE	High	Unambiguous	LAASIAFK	[K].LAASIAFK.[E]					0.0650814	0	0.441	1	1	2	C4ZUJ5	Elongation factor G [OS=Escherichia coli BW2952]	C4ZUJ5	C4ZUJ5 [595-602]	0	820.493	8	0	1867.7	2060.83	1	1		High	High	High	High	High	High	High	2	0.6596	0	1	1	1	410.749	-1.58	-0.00065	25.4015	0	0.02171
	143.3	56.7	FALSE	High	Unambiguous	YLGGEELTEAEIK	[K].YLGGEELTEAEIK.[G]					9.13356e-05	0	1.968	1	1	2	C4ZUJ5	Elongation factor G [OS=Escherichia coli BW2952]	C4ZUJ5	C4ZUJ5 [237-249]	0	1451.73	13	0	3732.49	2538.25	1	1		High	High	High	High	High	High	High	2	0.6588	0	1	1	1	726.368	1.15	0.00083	28.699	0	4.178e-05
	125.3	74.7	FALSE	High	Unambiguous	HASDDEPFSALAFK	[R].HASDDEPFSALAFK.[I]					0.00117136	0	1.377	1	1	4	C4ZUJ5	Elongation factor G [OS=Escherichia coli BW2952]	C4ZUJ5	C4ZUJ5 [310-323]	0	1534.72	14	0	2182.67	2232.83	2	2		High	High	High	High	High	High	High	3	0.7879	0	1	1	1	512.243	-0.89	-0.00045	31.2117	0	0.0001142
	139.9	60.1	FALSE	High	Unambiguous	GYEFINDIK	[K].GYEFINDIK.[G]					0.00870494	0	0.912	1	1	2	C4ZUJ5	Elongation factor G [OS=Escherichia coli BW2952]	C4ZUJ5	C4ZUJ5 [533-541]	0	1098.55	9	0	2805.11	2070.79	1	1		High	High	High	High	High	High	High	2	0.6441	0	1	1	1	549.777	0.63	0.00035	29.7972	0	0.001555
	106.2	93.8	FALSE	High	Unambiguous	IAFVNK	[R].IAFVNK.[M]					0.0410793	0	0.55	1	1	1	C4ZUJ5	Elongation factor G [OS=Escherichia coli BW2952]	C4ZUJ5	C4ZUJ5 [138-143]	0	691.414	6	0	989.113	1498.76	1	1		Peak Found	High	Peak Found	High	Peak Found	High	High	2	0.375	0	1	1	1	346.21	-0.9	-0.00031	21.8825	0	0.01187
	138.7	61.3	FALSE	High	Unambiguous	GQYGHVVIDMYPLEPGSNPK	[R].GQYGHVVIDMYPLEPGSNPK.[G]					0.0310156	0	0.616	1	1	2	C4ZUJ5	Elongation factor G [OS=Escherichia coli BW2952]	C4ZUJ5	C4ZUJ5 [513-532]	0	2201.07	20	0	2113.04	1602.25	1	1		High	High	High	High	High	High	High	3	0.6055	0	1	1	1	734.364	3.09	0.00227	31.3928	0	0.008196
	139.9	60.1	FALSE	High	Unambiguous	YDEAPSNVAQAVIEAR	[K].YDEAPSNVAQAVIEAR.[G]					0.000110921	0	1.923	1	1	2	C4ZUJ5	Elongation factor G [OS=Escherichia coli BW2952]	C4ZUJ5	C4ZUJ5 [687-702]	0	1732.85	16	0	5615.45	4145.47	1	1		High	High	High	High	High	High	High	2	0.6789	0	1	1	1	866.93	1.04	0.0009	31.7841	0	7.311e-05
	105.7	94.3	FALSE	High	Unambiguous	NIGISAHIDAGK	[R].NIGISAHIDAGK.[T]					0.0012825	0	1.356	1	1	2	C4ZUJ5	Elongation factor G [OS=Escherichia coli BW2952]	C4ZUJ5	C4ZUJ5 [12-23]	0	1195.64	12	0	2220.23	3401.06	1	1		High	High	High	High	High	High	High	2	0.8125	0	1	1	1	598.325	0.31	0.00019	23.0577	0	0.0001288
	200		FALSE	High	Unambiguous	GITITSAATTAFWSGMAK	[R].GITITSAATTAFWSGMAK.[Q]					0.012659	0	0.825	1	1	1	C4ZUJ5	Elongation factor G [OS=Escherichia coli BW2952]	C4ZUJ5	C4ZUJ5 [60-77]	0	1813.92	18	0	875.566		1			High	Not Found	High	Not Found	High	Not Found	High	2	0.7218	0	1	1	1	907.463	2.23	0.00202	37.4028	0	0.002542
	91.2	108.8	FALSE	High	Unambiguous	GIQEQLK	[K].GIQEQLK.[A]					0.0595898	0	0.462	1	1	2	C4ZUJ5	Elongation factor G [OS=Escherichia coli BW2952]	C4ZUJ5	C4ZUJ5 [556-562]	0	815.462	7	0	621.767	1274.62	1	1		High	High	High	High	High	High	High	2	0.4641	0	1	1	1	408.235	0.08	3e-05	19.5999	0	0.0193
	137.5	62.5	FALSE	High	Unambiguous	VEVETPEENTGDVIGDLSR	[K].VEVETPEENTGDVIGDLSR.[R]					0.00207965	0	1.244	1	1	2	C4ZUJ5	Elongation factor G [OS=Escherichia coli BW2952]	C4ZUJ5	C4ZUJ5 [619-637]	0	2058.98	19	0	3149.29	2455.58	1	1		High	High	High	High	High	High	High	2	0.7617	0	1	1	1	1030	1.27	0.00131	31.2228	0	0.0002415
121	79	FALSE	High	Master Protein	B1XCM5	alanine--tRNA ligase [OS=Escherichia coli str. K-12 substr. DH10B]	0	69.08	32	22	46	22	1	876	96	5.81	112.66	22	0	High	High
	Abundances (Scaled): F1: Sample	Abundances (Scaled): F2: Sample	Checked	Confidence	PSM Ambiguity	Sequence	Annotated Sequence	Modifications	Modifications (all possible sites)	Modifications in Master Proteins	Modifications in Master Proteins (all Sites)	Qvality PEP	Qvality q-value	SVM_Score	# Protein Groups	# Proteins	# PSMs	Master Protein Accessions	Master Protein Descriptions	Protein Accessions	Positions in Master Proteins	# Missed Cleavages	Theo. MH+ [Da]	Sequence Length	# Razor Quan Results	Abundance: F1: Sample	Abundance: F2: Sample	Abundances Count: F1: Sample	Abundances Count: F2: Sample	Quan Info	Found in File: [F1]	Found in File: [F2]	Found in Sample: [S1] F1: Sample	Found in Sample: [S2] F2: Sample	Found in Sample Group: [S1] F1: Sample	Found in Sample Group: [S2] F2: Sample	Confidence (by Search Engine): Sequest HT	Charge (by Search Engine): Sequest HT	DeltaScore (by Search Engine): Sequest HT	DeltaCn (by Search Engine): Sequest HT	Rank (by Search Engine): Sequest HT	Search Engine Rank (by Search Engine): Sequest HT	Concatenated Rank (by Search Engine): Sequest HT	m/z [Da] (by Search Engine): Sequest HT	DeltaM [ppm] (by Search Engine): Sequest HT	Deltam/z [Da] (by Search Engine): Sequest HT	RT [min] (by Search Engine): Sequest HT	Percolator q-Value (by Search Engine): Sequest HT	Percolator PEP (by Search Engine): Sequest HT
	111.6	88.4	FALSE	High	Unambiguous	FDFSHNEAMKPEEIR	[R].FDFSHNEAMKPEEIR.[A]					0.00512336	0	1.035	1	1	3	B1XCM5	alanine--tRNA ligase [OS=Escherichia coli str. K-12 substr. DH10B]	B1XCM5	B1XCM5 [596-610]	0	1849.85	15	0	650.834	885.213	1	1		High	High	High	High	High	High	High	3	0.8897	0	1	1	1	617.289	-0.45	-0.00028	26.2494	0	0.0007794
	140.1	59.9	FALSE	High	Unambiguous	GANFSFAVEDTQK	[K].GANFSFAVEDTQK.[Y]					0.0656292	0	0.439	1	1	2	B1XCM5	alanine--tRNA ligase [OS=Escherichia coli str. K-12 substr. DH10B]	B1XCM5	B1XCM5 [514-526]	0	1413.66	13	0	530.879	389.267	1	1		High	High	High	High	High	High	High	2	0.7288	0	1	1	1	707.335	-1.35	-0.00096	28.4648	0.001729	0.06498
	136.8	63.2	FALSE	High	Unambiguous	GGGRPDMAQAGGTDAAALPAALASVK	[K].GGGRPDMAQAGGTDAAALPAALASVK.[G]					0.000415662	0	1.617	1	1	3	B1XCM5	alanine--tRNA ligase [OS=Escherichia coli str. K-12 substr. DH10B]	B1XCM5	B1XCM5 [843-868]	0	2353.19	26	0	965.246	765.751	1	1		High	High	High	High	High	High	High	3	0.6413	0	1	1	1	785.069	0.06	5e-05	30.5938	0	0.0009319
	131.2	68.8	FALSE	High	Unambiguous	GLALLDEELAK	[R].GLALLDEELAK.[L]					0.0111261	0	0.855	1	1	2	B1XCM5	alanine--tRNA ligase [OS=Escherichia coli str. K-12 substr. DH10B]	B1XCM5	B1XCM5 [374-384]	0	1171.66	11	0	1551.99	1397.49	1	1		High	High	High	High	High	High	High	2	0.8092	0	1	1	1	586.332	-0.9	-0.00053	33.2733	0	0.002147
	118.2	81.8	FALSE	High	Unambiguous	AGELIGMVAQQVGGK	[K].AGELIGMVAQQVGGK.[G]					0.000376372	0	1.64	1	1	2	B1XCM5	alanine--tRNA ligase [OS=Escherichia coli str. K-12 substr. DH10B]	B1XCM5	B1XCM5 [828-842]	0	1457.78	15	0	1298.93	1544.45	1	1		High	High	High	High	High	High	High	2	0.763	0	1	1	1	729.393	0.24	0.00017	32.4284	0	2.599e-05
	96.9	103.1	FALSE	High	Unambiguous	LSEVAHLLK	[R].LSEVAHLLK.[G]					0.202139	0.0058262	0.161	1	1	1	B1XCM5	alanine--tRNA ligase [OS=Escherichia coli str. K-12 substr. DH10B]	B1XCM5	B1XCM5 [714-722]	0	1009.6	9	0	293.815	536.436	1	1		Peak Found	High	Peak Found	High	Peak Found	High	High	3	0.7313	0	1	1	1	337.206	-0.33	-0.00011	24.8341	0.003336	0.09931
	143.9	56.1	FALSE	High	Unambiguous	IAAVLQHVNSNYDIDLFR	[R].IAAVLQHVNSNYDIDLFR.[T]					0.0003033	0	1.69	1	1	3	B1XCM5	alanine--tRNA ligase [OS=Escherichia coli str. K-12 substr. DH10B]	B1XCM5	B1XCM5 [244-261]	0	2088.09	18	0	629.355	421.644	1	1		High	High	High	High	High	High	High	3	0.7401	0	1	1	1	696.701	0.06	4e-05	33.7083	0	1.971e-05
	107.5	92.5	FALSE	High	Unambiguous	QQAQVEQVLK	[R].QQAQVEQVLK.[T]					0.128445	0.00397639	0.276	1	1	2	B1XCM5	alanine--tRNA ligase [OS=Escherichia coli str. K-12 substr. DH10B]	B1XCM5	B1XCM5 [352-361]	0	1170.65	10	0	691.716	1022.03	1	1		High	High	High	High	High	High	High	2	0.5848	0	1	1	1	585.828	1.59	0.00093	22.7927	0.001729	0.0537
	127.4	72.6	FALSE	High	Unambiguous	LLVSELSGVEPK	[K].LLVSELSGVEPK.[M]					0.0229925	0	0.686	1	1	2	B1XCM5	alanine--tRNA ligase [OS=Escherichia coli str. K-12 substr. DH10B]	B1XCM5	B1XCM5 [773-784]	0	1270.73	12	0	1525.94	1493.66	1	1		High	High	High	High	High	High	High	2	0.8755	0	1	1	1	635.868	2.21	0.00141	30.2295	0	0.005528
	102.9	97.1	FALSE	High	Unambiguous	IISESGTAAGVR	[R].IISESGTAAGVR.[R]					0.000132399	0	1.882	1	1	2	B1XCM5	alanine--tRNA ligase [OS=Escherichia coli str. K-12 substr. DH10B]	B1XCM5	B1XCM5 [682-693]	0	1160.63	12	0	851.257	1379.37	1	1		High	High	High	High	High	High	High	2	0.6397	0	1	1	1	580.817	-0.76	-0.00044	19.9131	0	6.699e-06
			FALSE	High	Unambiguous	RIEAVTGEGAIATVHADSDR	[R].RIEAVTGEGAIATVHADSDR.[L]					1.4086e-05	0	2.401	1	1	4	B1XCM5	alanine--tRNA ligase [OS=Escherichia coli str. K-12 substr. DH10B]	B1XCM5	B1XCM5 [694-713]	1	2068.04	20	0					No Quan Values	High	High	High	High	High	High	High	3	0.7691	0	1	1	1	690.019	0.2	0.00014	24.3749	0	3.624e-07
			FALSE	High	Unambiguous	GYDHLELNGK	[K].GYDHLELNGK.[V]					0.0217469	0	0.699	1	1	1	B1XCM5	alanine--tRNA ligase [OS=Escherichia coli str. K-12 substr. DH10B]	B1XCM5	B1XCM5 [460-469]	0	1145.56	10	0					No Quan Values	Not Found	High	Not Found	High	Not Found	High	High	3	0.5344	0	1	1	1	382.523	-3.52	-0.00135	22.3044	0	0.005142
	119.5	80.5	FALSE	High	Unambiguous	IEAVTGEGAIATVHADSDR	[R].IEAVTGEGAIATVHADSDR.[L]					0.0029625	0	1.162	1	1	1	B1XCM5	alanine--tRNA ligase [OS=Escherichia coli str. K-12 substr. DH10B]	B1XCM5	B1XCM5 [695-713]	0	1911.94	19	0	450.007	519.948	1	1		High	Peak Found	High	Peak Found	High	Peak Found	High	3	0.558	0	1	1	1	637.985	-0.78	-0.0005	25.2738	0	0.0003811
			FALSE	High	Unambiguous	YGQAIGHIGK	[K].YGQAIGHIGK.[L]					0.0634645	0	0.447	1	1	2	B1XCM5	alanine--tRNA ligase [OS=Escherichia coli str. K-12 substr. DH10B]	B1XCM5	B1XCM5 [527-536]	0	1043.56	10	0					No Quan Values	Peak Found	High	Peak Found	High	Peak Found	High	High	3	0.4777	0	1	1	1	348.527	2.74	0.00095	19.8131	0	0.02098
	200		FALSE	High	Unambiguous	EQAAAQESANLSSK	[K].EQAAAQESANLSSK.[A]					0.00114141	0	1.383	1	1	2	B1XCM5	alanine--tRNA ligase [OS=Escherichia coli str. K-12 substr. DH10B]	B1XCM5	B1XCM5 [751-764]	0	1433.69	14	0	392.736		1			High	High	High	High	High	High	High	2	0.8196	0	1	1	1	717.346	-1.66	-0.00119	17.4904	0	0.001153
	130.1	69.9	FALSE	High	Unambiguous	LSGDTLDGETAFR	[K].LSGDTLDGETAFR.[L]					0.00141025	0	1.334	1	1	2	B1XCM5	alanine--tRNA ligase [OS=Escherichia coli str. K-12 substr. DH10B]	B1XCM5	B1XCM5 [385-397]	0	1381.66	13	0	1366.99	1262.16	1	1		High	High	High	High	High	High	High	2	0.887	0	1	1	1	691.334	0.97	0.00067	26.5797	0	0.0001456
	92.7	107.3	FALSE	High	Unambiguous	SCAFLIADGVMPSNENR	[R].SCAFLIADGVMPSNENR.[G]	1xCarbamidomethyl [C2]	1xCarbamidomethyl [C2]			0.167733	0.00397639	0.209	1	1	2	B1XCM5	alanine--tRNA ligase [OS=Escherichia coli str. K-12 substr. DH10B]	B1XCM5	B1XCM5 [290-306]	0	1880.86	17	0	279.269	554.453	1	1		High	High	High	High	High	High	High	2	0.8465	0	1	1	1	940.933	-2.53	-0.00238	32.4991	0.003336	0.1013
	104.5	95.5	FALSE	High	Unambiguous	TGDIGLFR	[R].TGDIGLFR.[I]					0.0128787	0	0.821	1	1	2	B1XCM5	alanine--tRNA ligase [OS=Escherichia coli str. K-12 substr. DH10B]	B1XCM5	B1XCM5 [674-681]	0	878.473	8	0	416.764	654.297	1	1		High	High	High	High	High	High	High	2	0.7069	0	1	1	1	439.739	-1.55	-0.00068	28.2315	0	0.002588
	116.1	83.9	FALSE	High	Unambiguous	VTALFVDGK	[K].VTALFVDGK.[A]					0.00568188	0	1.011	1	1	1	B1XCM5	alanine--tRNA ligase [OS=Escherichia coli str. K-12 substr. DH10B]	B1XCM5	B1XCM5 [470-478]	0	949.535	9	0	627.368	778.845	1	1		Peak Found	High	Peak Found	High	Peak Found	High	High	2	0.4734	0	1	1	1	475.271	0.05	2e-05	26.6591	0	0.0008941
	99.1	100.9	FALSE	High	Unambiguous	VSLIAGVSK	[K].VSLIAGVSK.[D]					0.0248346	0	0.668	1	1	2	B1XCM5	alanine--tRNA ligase [OS=Escherichia coli str. K-12 substr. DH10B]	B1XCM5	B1XCM5 [812-820]	0	873.54	9	0	431.104	752.823	1	1		High	High	High	High	High	High	High	2	0.6977	0	1	1	1	437.273	-1	-0.00044	25.1528	0	0.01413
	117.7	82.3	FALSE	High	Unambiguous	AVEDLVNTQIR	[R].AVEDLVNTQIR.[R]					0.0175488	0	0.749	1	1	2	B1XCM5	alanine--tRNA ligase [OS=Escherichia coli str. K-12 substr. DH10B]	B1XCM5	B1XCM5 [611-621]	0	1257.68	11	0	1242.53	1490.5	1	1		High	High	High	High	High	High	High	2	0.653	0	1	1	1	629.344	0.69	0.00043	27.4489	0	0.005387
	115.9	84.1	FALSE	High	Unambiguous	EASGFGADYNAMIR	[R].EASGFGADYNAMIR.[V]					0.000656863	0	1.511	1	1	3	B1XCM5	alanine--tRNA ligase [OS=Escherichia coli str. K-12 substr. DH10B]	B1XCM5	B1XCM5 [438-451]	0	1501.67	14	0	592.841	739.269	1	1		High	High	High	High	High	High	High	2	0.8478	0	1	1	1	751.34	-0.53	-0.0004	29.4467	0	5.382e-05
136.9	63.1	FALSE	High	Master Protein	P0AG67	30S ribosomal protein S1 [OS=Escherichia coli K-12]	0	52.511	34	17	34	17	1	557	61.1	4.98	86.11	17	0	High	High
	Abundances (Scaled): F1: Sample	Abundances (Scaled): F2: Sample	Checked	Confidence	PSM Ambiguity	Sequence	Annotated Sequence	Modifications	Modifications (all possible sites)	Modifications in Master Proteins	Modifications in Master Proteins (all Sites)	Qvality PEP	Qvality q-value	SVM_Score	# Protein Groups	# Proteins	# PSMs	Master Protein Accessions	Master Protein Descriptions	Protein Accessions	Positions in Master Proteins	# Missed Cleavages	Theo. MH+ [Da]	Sequence Length	# Razor Quan Results	Abundance: F1: Sample	Abundance: F2: Sample	Abundances Count: F1: Sample	Abundances Count: F2: Sample	Quan Info	Found in File: [F1]	Found in File: [F2]	Found in Sample: [S1] F1: Sample	Found in Sample: [S2] F2: Sample	Found in Sample Group: [S1] F1: Sample	Found in Sample Group: [S2] F2: Sample	Confidence (by Search Engine): Sequest HT	Charge (by Search Engine): Sequest HT	DeltaScore (by Search Engine): Sequest HT	DeltaCn (by Search Engine): Sequest HT	Rank (by Search Engine): Sequest HT	Search Engine Rank (by Search Engine): Sequest HT	Concatenated Rank (by Search Engine): Sequest HT	m/z [Da] (by Search Engine): Sequest HT	DeltaM [ppm] (by Search Engine): Sequest HT	Deltam/z [Da] (by Search Engine): Sequest HT	RT [min] (by Search Engine): Sequest HT	Percolator q-Value (by Search Engine): Sequest HT	Percolator PEP (by Search Engine): Sequest HT
	99.9	100.1	FALSE	High	Unambiguous	RNNVVVSR	[K].RNNVVVSR.[R]					0.146611	0.00397639	0.243	1	1	2	P0AG67	30S ribosomal protein S1 [OS=Escherichia coli K-12]	P0AG67	P0AG67 [163-170]	1	943.543	8	0	382.615	658.705	1	1		High	High	High	High	High	High	High	2	0.426	0	1	1	1	472.275	-1.2	-0.00057	15.61	0.001729	0.06419
	135	65	FALSE	High	Unambiguous	QEDANFSNNAMAEAFK	[K].QEDANFSNNAMAEAFK.[A]					0.00111704	0	1.388	1	1	2	P0AG67	30S ribosomal protein S1 [OS=Escherichia coli K-12]	P0AG67	P0AG67 [537-552]	0	1786.77	16	0	2152.84	1781.51	1	1		High	High	High	High	High	High	High	2	0.8739	0	1	1	1	893.889	0.88	0.00079	30.5396	0	0.0001075
	129.8	70.2	FALSE	High	Unambiguous	DVVLVDAGLK	[K].DVVLVDAGLK.[S]					0.0450979	0	0.528	1	1	2	P0AG67	30S ribosomal protein S1 [OS=Escherichia coli K-12]	P0AG67	P0AG67 [34-43]	0	1028.6	10	0	1591.71	1476.45	1	1		High	High	High	High	High	High	High	2	0.7352	0	1	1	1	514.803	-0.25	-0.00013	29.1699	0	0.01339
	128	72	FALSE	High	Unambiguous	AVIESENSAER	[R].AVIESENSAER.[D]					0.00101147	0	1.411	1	1	2	P0AG67	30S ribosomal protein S1 [OS=Escherichia coli K-12]	P0AG67	P0AG67 [172-182]	0	1204.58	11	0	1111.19	1072.1	1	1		High	High	High	High	High	High	High	2	0.5767	0	1	1	1	602.794	-0.24	-0.00015	17.7428	0	9.439e-05
	145.7	54.3	FALSE	High	Unambiguous	AVIESENSAERDQLLENLQEGMEVK	[R].AVIESENSAERDQLLENLQEGMEVK.[G]					0.00855625	0	0.916	1	1	1	P0AG67	30S ribosomal protein S1 [OS=Escherichia coli K-12]	P0AG67	P0AG67 [172-196]	1	2831.37	25	0	1219.5	780.953	1	1		High	Peak Found	High	Peak Found	High	Peak Found	High	3	0.5787	0	1	1	1	944.455	-8.25	-0.00779	33.876	0	0.001521
	150.9	49.1	FALSE	High	Unambiguous	QLAEDPFNNWVALNK	[K].QLAEDPFNNWVALNK.[K]					0.00254726	0	1.197	1	1	2	P0AG67	30S ribosomal protein S1 [OS=Escherichia coli K-12]	P0AG67	P0AG67 [435-449]	0	1758.88	15	0	1387.74	776.148	1	1		High	High	High	High	High	High	High	2	0.7138	0	1	1	1	879.944	-0.26	-0.00023	35.665	0	0.0003132
	123.9	76.1	FALSE	High	Unambiguous	GVVVAIDK	[R].GVVVAIDK.[D]					0.0186357	0	0.735	1	1	2	P0AG67	30S ribosomal protein S1 [OS=Escherichia coli K-12]	P0AG67	P0AG67 [26-33]	0	800.488	8	0	1251.19	1319.31	1	1		High	High	High	High	High	High	High	2	0.5665	0	1	1	1	400.747	-0.35	-0.00014	22.4826	0	0.004202
	136	64	FALSE	High	Unambiguous	QLGEDPWVAIAK	[K].QLGEDPWVAIAK.[R]					0.0278747	0	0.641	1	1	2	P0AG67	30S ribosomal protein S1 [OS=Escherichia coli K-12]	P0AG67	P0AG67 [261-272]	0	1326.71	12	0	3572.33	2882.79	1	1		High	High	High	High	High	High	High	2	0.6748	0	1	1	1	663.856	0.32	0.00021	32.1494	0	0.00712
	142.3	57.7	FALSE	High	Unambiguous	DQLLENLQEGMEVK	[R].DQLLENLQEGMEVK.[G]					0.000892451	0	1.44	1	1	4	P0AG67	30S ribosomal protein S1 [OS=Escherichia coli K-12]	P0AG67	P0AG67 [183-196]	0	1645.81	14	0	1730.99	1206.2	1	1		High	High	High	High	High	High	High	2	0.7252	0	1	1	1	823.41	1.05	0.00086	34.0489	0	9.642e-05
	118.9	81.1	FALSE	High	Unambiguous	SESAIPAEQFK	[K].SESAIPAEQFK.[N]					0.0224091	0	0.692	1	1	1	P0AG67	30S ribosomal protein S1 [OS=Escherichia coli K-12]	P0AG67	P0AG67 [44-54]	0	1206.6	11	0	2214.37	2593.36	1	1		Peak Found	High	Peak Found	High	Peak Found	High	High	2	0.6009	0	1	1	1	603.804	0.52	0.00031	24.3487	0	0.005348
	131	69	FALSE	High	Unambiguous	GGFTVELNGIR	[K].GGFTVELNGIR.[A]					0.00710933	0	0.959	1	1	2	P0AG67	30S ribosomal protein S1 [OS=Escherichia coli K-12]	P0AG67	P0AG67 [118-128]	0	1162.62	11	0	2814.67	2547.15	1	1		High	High	High	High	High	High	High	2	0.6657	0	1	1	1	581.814	-1.34	-0.00078	30.7204	0	0.001195
	125.4	74.6	FALSE	High	Unambiguous	HEAWITLEK	[R].HEAWITLEK.[A]					0.0134446	0	0.811	1	1	2	P0AG67	30S ribosomal protein S1 [OS=Escherichia coli K-12]	P0AG67	P0AG67 [92-100]	0	1126.59	9	0	942.18	962.251	1	1		High	High	High	High	High	High	High	2	0.6458	0	1	1	1	563.797	-2.37	-0.00134	26.3789	0	0.01923
	161.3	38.7	FALSE	High	Unambiguous	HPSEIVNVGDEITVK	[K].HPSEIVNVGDEITVK.[V]					0.00143481	0	1.33	1	1	3	P0AG67	30S ribosomal protein S1 [OS=Escherichia coli K-12]	P0AG67	P0AG67 [230-244]	0	1636.85	15	0	2668.68	1098.22	2	1		High	High	High	High	High	High	High	3	0.5729	0	1	1	1	546.29	1.28	0.0007	27.1762	0	0.0001488
	142	58	FALSE	High	Unambiguous	GATVELADGVEGYLR	[K].GATVELADGVEGYLR.[A]					0.000215652	0	1.769	1	1	1	P0AG67	30S ribosomal protein S1 [OS=Escherichia coli K-12]	P0AG67	P0AG67 [465-479]	0	1549.79	15	0	1706.79	1195.6	1	1		High	Peak Found	High	Peak Found	High	Peak Found	High	2	0.8125	0	1	1	1	775.397	0.61	0.00047	32.9903	0	1.265e-05
	138.5	61.5	FALSE	High	Unambiguous	AYEDAETVTGVINGK	[K].AYEDAETVTGVINGK.[V]					0.000744465	0	1.482	1	1	2	P0AG67	30S ribosomal protein S1 [OS=Escherichia coli K-12]	P0AG67	P0AG67 [101-115]	0	1566.76	15	0	3292.09	2510.49	1	1		High	High	High	High	High	High	High	2	0.6585	0	1	1	1	783.886	-0.42	-0.00033	27.5965	0	6.344e-05
	146.3	53.7	FALSE	High	Unambiguous	KGDEIAAVVLQVDAER	[K].KGDEIAAVVLQVDAER.[E]					0.0113681	0	0.85	1	1	2	P0AG67	30S ribosomal protein S1 [OS=Escherichia coli K-12]	P0AG67	P0AG67 [411-426]	1	1712.92	16	0	1108.1	698.927	1	1		High	High	High	High	High	High	High	3	0.5736	0	1	1	1	571.644	-0.08	-5e-05	32.1567	0	0.002208
	200		FALSE	High	Unambiguous	FTGVDR	[K].FTGVDR.[K]					0.162532	0.00397639	0.217	1	1	2	P0AG67	30S ribosomal protein S1 [OS=Escherichia coli K-12]	P0AG67	P0AG67 [505-510]	0	694.352	6	0	611.195		1			High	High	High	High	High	High	High	2	0.2968	0	1	1	1	347.68	1.5	0.00052	17.853	0.001729	0.07378
105.3	94.7	FALSE	High	Master Protein	B1XBY8	50S ribosomal protein L7/L12 [OS=Escherichia coli str. K-12 substr. DH10B]	0	25.859	60	7	30	7	1	121	12.3	4.65	70.78	7	0	High	High
	Abundances (Scaled): F1: Sample	Abundances (Scaled): F2: Sample	Checked	Confidence	PSM Ambiguity	Sequence	Annotated Sequence	Modifications	Modifications (all possible sites)	Modifications in Master Proteins	Modifications in Master Proteins (all Sites)	Qvality PEP	Qvality q-value	SVM_Score	# Protein Groups	# Proteins	# PSMs	Master Protein Accessions	Master Protein Descriptions	Protein Accessions	Positions in Master Proteins	# Missed Cleavages	Theo. MH+ [Da]	Sequence Length	# Razor Quan Results	Abundance: F1: Sample	Abundance: F2: Sample	Abundances Count: F1: Sample	Abundances Count: F2: Sample	Quan Info	Found in File: [F1]	Found in File: [F2]	Found in Sample: [S1] F1: Sample	Found in Sample: [S2] F2: Sample	Found in Sample Group: [S1] F1: Sample	Found in Sample Group: [S2] F2: Sample	Confidence (by Search Engine): Sequest HT	Charge (by Search Engine): Sequest HT	DeltaScore (by Search Engine): Sequest HT	DeltaCn (by Search Engine): Sequest HT	Rank (by Search Engine): Sequest HT	Search Engine Rank (by Search Engine): Sequest HT	Concatenated Rank (by Search Engine): Sequest HT	m/z [Da] (by Search Engine): Sequest HT	DeltaM [ppm] (by Search Engine): Sequest HT	Deltam/z [Da] (by Search Engine): Sequest HT	RT [min] (by Search Engine): Sequest HT	Percolator q-Value (by Search Engine): Sequest HT	Percolator PEP (by Search Engine): Sequest HT
	101.9	98.1	FALSE	High	Unambiguous	EGVSKDDAEALK	[K].EGVSKDDAEALK.[K]					0.00114635	0	1.382	1	1	2	B1XBY8	50S ribosomal protein L7/L12 [OS=Escherichia coli str. K-12 substr. DH10B]	B1XBY8	B1XBY8 [97-108]	1	1261.63	12	0	1080.53	1785.55	2	2		Peak Found	High	Peak Found	High	Peak Found	High	High	3	0.6545	0	1	1	1	421.214	-0.87	-0.00037	18.6768	0	0.0001111
	130.1	69.9	FALSE	High	Unambiguous	FGVSAAAAVAVAAGPVEAAEEK	[K].FGVSAAAAVAVAAGPVEAAEEK.[T]					0.000130695	0	1.885	1	1	11	B1XBY8	50S ribosomal protein L7/L12 [OS=Escherichia coli str. K-12 substr. DH10B]	B1XBY8	B1XBY8 [31-52]	0	2015.04	22	0	4115.89	3795.39	2	2		High	High	High	High	High	High	High	2	0.7347	0	1	1	1	1008.03	1.25	0.00126	35.2299	0	0.0002078
	103.2	96.8	FALSE	High	Unambiguous	TEFDVILK	[K].TEFDVILK.[A]					0.0340665	0	0.594	1	1	4	B1XBY8	50S ribosomal protein L7/L12 [OS=Escherichia coli str. K-12 substr. DH10B]	B1XBY8	B1XBY8 [53-60]	0	964.535	8	0	22284	35903.2	1	1		High	High	High	High	High	High	High	2	0.7617	0	1	1	1	482.771	-0.14	-7e-05	30.732	0	0.009247
	121.7	78.3	FALSE	High	Unambiguous	ALEEAGAEVEVK	[K].ALEEAGAEVEVK.[-]					0.000132972	0	1.881	1	1	8	B1XBY8	50S ribosomal protein L7/L12 [OS=Escherichia coli str. K-12 substr. DH10B]	B1XBY8	B1XBY8 [110-121]	0	1244.64	12	0	4610.77	5097.17	1	1		High	High	High	High	High	High	High	2	0.6633	0	1	1	1	622.822	0.29	0.00018	23.4133	0	7.117e-05
	86.8	113.2	FALSE	High	Unambiguous	GATGLGLK	[R].GATGLGLK.[E]					0.165114	0.00397639	0.213	1	1	1	B1XBY8	50S ribosomal protein L7/L12 [OS=Escherichia coli str. K-12 substr. DH10B]	B1XBY8	B1XBY8 [75-82]	0	716.43	8	0	5800.14	12977.7	1	1		Peak Found	High	Peak Found	High	Peak Found	High	High	2	0.3767	0	1	1	1	358.719	0.06	2e-05	20.4096	0.001729	0.07551
	106.7	93.3	FALSE	High	Unambiguous	DLVESAPAALK	[K].DLVESAPAALK.[E]					0.00912725	0	0.901	1	1	2	B1XBY8	50S ribosomal protein L7/L12 [OS=Escherichia coli str. K-12 substr. DH10B]	B1XBY8	B1XBY8 [86-96]	0	1113.62	11	0	30760.3	46149.4	1	1		High	High	High	High	High	High	High	2	0.8615	0	1	1	1	557.311	-0.3	-0.00017	25.9445	0	0.001652
	96.3	103.7	FALSE	High	Unambiguous	DDAEALK	[K].DDAEALK.[K]					0.092299	0.0021573	0.357	1	1	2	B1XBY8	50S ribosomal protein L7/L12 [OS=Escherichia coli str. K-12 substr. DH10B]	B1XBY8	B1XBY8 [102-108]	0	761.368	7	0	1243.47	2301.04	1	1		High	High	High	High	High	High	High	2	0.5714	0	1	1	1	381.187	-1.51	-0.00058	16.7488	0.0009339	0.03452
51.8	148.2	FALSE	High	Master Protein	C4ZUH2	50S ribosomal protein L2 [OS=Escherichia coli BW2952]	0	30.653	48	12	24	12	1	273	29.8	10.93	35.3	12	0	High	High
	Abundances (Scaled): F1: Sample	Abundances (Scaled): F2: Sample	Checked	Confidence	PSM Ambiguity	Sequence	Annotated Sequence	Modifications	Modifications (all possible sites)	Modifications in Master Proteins	Modifications in Master Proteins (all Sites)	Qvality PEP	Qvality q-value	SVM_Score	# Protein Groups	# Proteins	# PSMs	Master Protein Accessions	Master Protein Descriptions	Protein Accessions	Positions in Master Proteins	# Missed Cleavages	Theo. MH+ [Da]	Sequence Length	# Razor Quan Results	Abundance: F1: Sample	Abundance: F2: Sample	Abundances Count: F1: Sample	Abundances Count: F2: Sample	Quan Info	Found in File: [F1]	Found in File: [F2]	Found in Sample: [S1] F1: Sample	Found in Sample: [S2] F2: Sample	Found in Sample Group: [S1] F1: Sample	Found in Sample Group: [S2] F2: Sample	Confidence (by Search Engine): Sequest HT	Charge (by Search Engine): Sequest HT	DeltaScore (by Search Engine): Sequest HT	DeltaCn (by Search Engine): Sequest HT	Rank (by Search Engine): Sequest HT	Search Engine Rank (by Search Engine): Sequest HT	Concatenated Rank (by Search Engine): Sequest HT	m/z [Da] (by Search Engine): Sequest HT	DeltaM [ppm] (by Search Engine): Sequest HT	Deltam/z [Da] (by Search Engine): Sequest HT	RT [min] (by Search Engine): Sequest HT	Percolator q-Value (by Search Engine): Sequest HT	Percolator PEP (by Search Engine): Sequest HT
	38.3	161.7	FALSE	High	Unambiguous	YILAPK	[R].YILAPK.[G]					0.182806	0.0058262	0.187	1	1	1	C4ZUH2	50S ribosomal protein L2 [OS=Escherichia coli BW2952]	C4ZUH2	C4ZUH2 [103-108]	0	704.434	6	0	699.059	5062.06	1	1		Peak Found	High	Peak Found	High	Peak Found	High	High	2	0.2941	0	1	1	1	352.72	-0.84	-0.00029	22.2836	0.002523	0.08678
			FALSE	High	Unambiguous	KVEADCR	[R].KVEADCR.[A]	1xCarbamidomethyl [C6]	1xCarbamidomethyl [C6]			0.0234902	0	0.681	1	1	1	C4ZUH2	50S ribosomal protein L2 [OS=Escherichia coli BW2952]	C4ZUH2	C4ZUH2 [183-189]	1	877.42	7	0					No Quan Values	Not Found	High	Not Found	High	Not Found	High	High	2	0.6288	0	1	1	1	439.213	-0.26	-0.00011	13.8378	0	0.005676
	58.4	141.6	FALSE	High	Unambiguous	SAGTYVQIVAR	[R].SAGTYVQIVAR.[D]					0.0074866	0	0.947	1	1	1	C4ZUH2	50S ribosomal protein L2 [OS=Escherichia coli BW2952]	C4ZUH2	C4ZUH2 [157-167]	0	1164.64	11	0	3879.83	16160.7	1	1		Peak Found	High	Peak Found	High	Peak Found	High	High	2	0.7155	0	1	1	1	582.823	0.64	0.00037	26.221	0	0.001277
	53.5	146.5	FALSE	High	Unambiguous	SANIALVLYK	[R].SANIALVLYK.[D]					0.0254805	0	0.662	1	1	2	C4ZUH2	50S ribosomal protein L2 [OS=Escherichia coli BW2952]	C4ZUH2	C4ZUH2 [88-97]	0	1091.65	10	0	2372.91	11147	1	1		High	High	High	High	High	High	High	2	0.7391	0	1	1	1	546.327	0.25	0.00014	31.3362	0	0.009759
	37.4	162.6	FALSE	High	Unambiguous	GTAMNPVDHPHGGGEGR	[R].GTAMNPVDHPHGGGEGR.[N]					0.00450166	0	1.065	1	1	2	C4ZUH2	50S ribosomal protein L2 [OS=Escherichia coli BW2952]	C4ZUH2	C4ZUH2 [222-238]	0	1688.76	17	0	1326.25	9895.42	1	1		High	High	High	High	High	High	High	3	0.9756	0	1	1	1	563.591	2.25	0.00127	16.1216	0	0.0006605
	49.4	150.6	FALSE	High	Unambiguous	GKPFAPLLEK	[K].GKPFAPLLEK.[N]					0.117031	0.0021573	0.299	1	1	3	C4ZUH2	50S ribosomal protein L2 [OS=Escherichia coli BW2952]	C4ZUH2	C4ZUH2 [27-36]	0	1099.65	10	0	2370.59	12403.5	2	2		High	High	High	High	High	High	High	3	0.2965	0	1	1	1	367.222	-0.3	-0.00011	26.3046	0.001729	0.0587
	33.2	166.8	FALSE	High	Unambiguous	VVNPELHK	[K].VVNPELHK.[G]					0.0242049	0	0.674	1	1	3	C4ZUH2	50S ribosomal protein L2 [OS=Escherichia coli BW2952]	C4ZUH2	C4ZUH2 [19-26]	0	935.531	8	0	637.651	5502.11	1	2		High	High	High	High	High	High	High	2	0.625	0	1	1	1	468.268	-1.6	-0.00075	17.3331	0.002523	0.09738
	52	148	FALSE	High	Unambiguous	DGIPAVVER	[K].DGIPAVVER.[L]					0.162532	0.00397639	0.217	1	1	1	C4ZUH2	50S ribosomal protein L2 [OS=Escherichia coli BW2952]	C4ZUH2	C4ZUH2 [72-80]	0	955.521	9	0	792.14	3867.43	1	1		Peak Found	High	Peak Found	High	Peak Found	High	High	2	0.7887	0	1	1	1	478.264	0.08	4e-05	24.9377	0.001729	0.07368
	62.8	137.2	FALSE	High	Unambiguous	AGDQIQSGVDAAIKPGNTLPMR	[K].AGDQIQSGVDAAIKPGNTLPMR.[N]					0.0350977	0	0.587	1	1	2	C4ZUH2	50S ribosomal protein L2 [OS=Escherichia coli BW2952]	C4ZUH2	C4ZUH2 [112-133]	0	2239.15	22	0	3011.48	11285.2	1	1		High	High	High	High	High	High	High	3	0.9144	0	1	1	1	747.056	1.4	0.00104	28.2651	0	0.01299
	39.6	160.4	FALSE	High	Unambiguous	LEYDPNR	[R].LEYDPNR.[S]					0.209231	0.00959898	0.152	1	1	3	C4ZUH2	50S ribosomal protein L2 [OS=Escherichia coli BW2952]	C4ZUH2	C4ZUH2 [81-87]	0	906.432	7	0	672.557	4674.13	1	1		High	High	High	High	High	High	High	2	0.6875	0	1	1	1	453.719	-0.41	-0.00019	19.6214	0.004123	0.1039
	59.9	140.1	FALSE	High	Unambiguous	ATLGEVGNAEHMLR	[R].ATLGEVGNAEHMLR.[V]					0.000651217	0	1.513	1	1	4	C4ZUH2	50S ribosomal protein L2 [OS=Escherichia coli BW2952]	C4ZUH2	C4ZUH2 [190-203]	0	1497.75	14	0	3811.9	15289.7	2	2		High	High	High	High	High	High	High	2	0.7932	0	1	1	1	749.378	0.8	0.0006	27.1935	0	0.0006467
	48.7	151.3	FALSE	High	Unambiguous	HPVTPWGVQTK	[K].HPVTPWGVQTK.[G]					0.0231903	0	0.684	1	1	1	C4ZUH2	50S ribosomal protein L2 [OS=Escherichia coli BW2952]	C4ZUH2	C4ZUH2 [243-253]	0	1249.67	11	0	2282.91	12168.4	1	1		Peak Found	High	Peak Found	High	Peak Found	High	High	2	0.6875	0	1	1	1	625.338	-0.32	-0.0002	23.264	0	0.005601
116.7	83.3	FALSE	High	Master Protein	C4ZRR2	Elongation factor Ts [OS=Escherichia coli BW2952]	0	44.702	55	14	24	14	1	283	30.4	5.29	55.61	14	0	High	High
	Abundances (Scaled): F1: Sample	Abundances (Scaled): F2: Sample	Checked	Confidence	PSM Ambiguity	Sequence	Annotated Sequence	Modifications	Modifications (all possible sites)	Modifications in Master Proteins	Modifications in Master Proteins (all Sites)	Qvality PEP	Qvality q-value	SVM_Score	# Protein Groups	# Proteins	# PSMs	Master Protein Accessions	Master Protein Descriptions	Protein Accessions	Positions in Master Proteins	# Missed Cleavages	Theo. MH+ [Da]	Sequence Length	# Razor Quan Results	Abundance: F1: Sample	Abundance: F2: Sample	Abundances Count: F1: Sample	Abundances Count: F2: Sample	Quan Info	Found in File: [F1]	Found in File: [F2]	Found in Sample: [S1] F1: Sample	Found in Sample: [S2] F2: Sample	Found in Sample Group: [S1] F1: Sample	Found in Sample Group: [S2] F2: Sample	Confidence (by Search Engine): Sequest HT	Charge (by Search Engine): Sequest HT	DeltaScore (by Search Engine): Sequest HT	DeltaCn (by Search Engine): Sequest HT	Rank (by Search Engine): Sequest HT	Search Engine Rank (by Search Engine): Sequest HT	Concatenated Rank (by Search Engine): Sequest HT	m/z [Da] (by Search Engine): Sequest HT	DeltaM [ppm] (by Search Engine): Sequest HT	Deltam/z [Da] (by Search Engine): Sequest HT	RT [min] (by Search Engine): Sequest HT	Percolator q-Value (by Search Engine): Sequest HT	Percolator PEP (by Search Engine): Sequest HT
	131.3	68.7	FALSE	High	Unambiguous	FTGEVSLTGQPFVMEPSK	[K].FTGEVSLTGQPFVMEPSK.[T]					0.00805551	0	0.93	1	1	3	C4ZRR2	Elongation factor Ts [OS=Escherichia coli BW2952]	C4ZRR2	C4ZRR2 [223-240]	0	1953.96	18	0	1750.37	1573.75	1	1		High	High	High	High	High	High	High	2	0.4797	0	1	1	1	977.486	1.51	0.00147	33.3622	0	0.001408
	121.4	78.6	FALSE	High	Unambiguous	TGAGMMDCK	[R].TGAGMMDCK.[K]	1xCarbamidomethyl [C8]	1xCarbamidomethyl [C8]			0.00325746	0	1.14	1	1	1	C4ZRR2	Elongation factor Ts [OS=Escherichia coli BW2952]	C4ZRR2	C4ZRR2 [16-24]	0	970.379	9	0	462.643	513.856	1	1		Peak Found	High	Peak Found	High	Peak Found	High	High	2	1	0	1	1	1	485.693	-0.96	-0.00047	18.0115	0	0.0004332
	90.2	109.8	FALSE	High	Unambiguous	VALVAK	[R].VALVAK.[I]					0.0531842	0	0.489	1	1	1	C4ZRR2	Elongation factor Ts [OS=Escherichia coli BW2952]	C4ZRR2	C4ZRR2 [120-125]	0	600.408	6	0	604.699	1263.12	1	1		Peak Found	High	Peak Found	High	Peak Found	High	High	2	0.284	0	1	1	1	300.708	0.28	8e-05	18.4186	0	0.01661
	124.9	75.1	FALSE	High	Unambiguous	DAGFQAFADK	[K].DAGFQAFADK.[V]					0.0136779	0	0.807	1	1	2	C4ZRR2	Elongation factor Ts [OS=Escherichia coli BW2952]	C4ZRR2	C4ZRR2 [86-95]	0	1069.49	10	0	2248.64	2320.15	1	1		High	High	High	High	High	High	High	2	0.8598	0	1	1	1	535.252	0.82	0.00044	26.8311	0	0.002804
	112.7	87.3	FALSE	High	Unambiguous	FEVGEGIEK	[R].FEVGEGIEK.[V]					0.0133295	0	0.813	1	1	1	C4ZRR2	Elongation factor Ts [OS=Escherichia coli BW2952]	C4ZRR2	C4ZRR2 [259-267]	0	1007.5	9	0	2690.62	3578.16	1	1		Peak Found	High	Peak Found	High	Peak Found	High	High	2	0.5389	0	1	1	1	504.256	0.27	0.00014	24.8494	0	0.002707
	101.4	98.6	FALSE	High	Unambiguous	IGENINIR	[K].IGENINIR.[R]					0.00390447	0	1.098	1	1	2	C4ZRR2	Elongation factor Ts [OS=Escherichia coli BW2952]	C4ZRR2	C4ZRR2 [126-133]	0	928.521	8	0	2505.22	4180.88	1	1		High	High	High	High	High	High	High	2	0.5714	0	1	1	1	464.764	-0.35	-0.00016	22.8441	0	0.000548
	112.4	87.6	FALSE	High	Unambiguous	IGVLVAAK	[R].IGVLVAAK.[G]					0.043594	0	0.536	1	1	1	C4ZRR2	Elongation factor Ts [OS=Escherichia coli BW2952]	C4ZRR2	C4ZRR2 [152-159]	0	770.513	8	0	2245.68	3004.12	1	1		High	Peak Found	High	Peak Found	High	Peak Found	High	2	0.5829	0	1	1	1	385.76	-1.04	-0.0004	22.9194	0	0.01282
	99	101	FALSE	High	Unambiguous	VLDAAVAGK	[K].VLDAAVAGK.[I]					0.000376372	0	1.64	1	1	2	C4ZRR2	Elongation factor Ts [OS=Escherichia coli BW2952]	C4ZRR2	C4ZRR2 [96-104]	0	843.493	9	0	1279.37	2240.9	1	1		High	High	High	High	High	High	High	2	0.7066	0	1	1	1	422.25	-0.1	-4e-05	19.7544	0	2.605e-05
	200		FALSE	High	Unambiguous	AGNVAADGVIK	[K].AGNVAADGVIK.[T]					0.00131614	0	1.35	1	1	1	C4ZRR2	Elongation factor Ts [OS=Escherichia coli BW2952]	C4ZRR2	C4ZRR2 [53-63]	0	1014.56	11	0	1052.59		1			High	Not Found	High	Not Found	High	Not Found	High	2	0.6346	0	1	1	1	507.782	-1.37	-0.0007	19.9647	0	0.0001327
	112.1	87.9	FALSE	High	Unambiguous	EHNAEVTGFIR	[K].EHNAEVTGFIR.[F]					0.0303607	0	0.621	1	1	3	C4ZRR2	Elongation factor Ts [OS=Escherichia coli BW2952]	C4ZRR2	C4ZRR2 [248-258]	0	1272.63	11	0	1852.65	2494.51	2	2		High	High	High	High	High	High	High	3	0.4434	0	1	1	1	424.882	-0.51	-0.00021	23.4495	0	0.00797
	106.2	93.8	FALSE	High	Unambiguous	ITDVEVLK	[K].ITDVEVLK.[A]					0.0133869	0	0.812	1	1	2	C4ZRR2	Elongation factor Ts [OS=Escherichia coli BW2952]	C4ZRR2	C4ZRR2 [105-112]	0	916.535	8	0	3396.87	5148.6	1	1		High	High	High	High	High	High	High	2	0.3142	0	1	1	1	458.77	-1.76	-0.00081	23.9088	0	0.002729
	173.4	26.6	FALSE	High	Unambiguous	ALTEANGDIELAIENMR	[K].ALTEANGDIELAIENMR.[K]					0.000998451	0	1.414	1	1	1	C4ZRR2	Elongation factor Ts [OS=Escherichia coli BW2952]	C4ZRR2	C4ZRR2 [26-42]	0	1859.92	17	0	1068.53	281.823	1	1		High	Peak Found	High	Peak Found	High	Peak Found	High	2	0.9041	0	1	1	1	930.462	0.27	0.00026	36.0089	0	9.282e-05
	129.2	70.8	FALSE	High	Unambiguous	VETDFAAEVAAMSK	[K].VETDFAAEVAAMSK.[Q]					0.000118341	0	1.908	1	1	2	C4ZRR2	Elongation factor Ts [OS=Escherichia coli BW2952]	C4ZRR2	C4ZRR2 [268-281]	0	1468.7	14	0	802.232	754.335	1	1		High	High	High	High	High	High	High	2	0.8048	0	1	1	1	734.854	1.36	0.001	34.0393	0	5.766e-06
	120	80	FALSE	High	Unambiguous	VAALEGDVLGSYQHGAR	[R].VAALEGDVLGSYQHGAR.[I]					0.0149058	0	0.787	1	1	2	C4ZRR2	Elongation factor Ts [OS=Escherichia coli BW2952]	C4ZRR2	C4ZRR2 [135-151]	0	1742.88	17	0	5687.91	6507.13	1	1		High	High	High	High	High	High	High	3	0.6582	0	1	1	1	581.632	-0.58	-0.00034	27.9759	0	0.003133
62.1	137.9	FALSE	High	Master Protein	P02359	30S ribosomal protein S7 [OS=Escherichia coli K-12]	0	38.639	64	12	23	12	1	179	20	10.36	59.97	12	0	High	High
	Abundances (Scaled): F1: Sample	Abundances (Scaled): F2: Sample	Checked	Confidence	PSM Ambiguity	Sequence	Annotated Sequence	Modifications	Modifications (all possible sites)	Modifications in Master Proteins	Modifications in Master Proteins (all Sites)	Qvality PEP	Qvality q-value	SVM_Score	# Protein Groups	# Proteins	# PSMs	Master Protein Accessions	Master Protein Descriptions	Protein Accessions	Positions in Master Proteins	# Missed Cleavages	Theo. MH+ [Da]	Sequence Length	# Razor Quan Results	Abundance: F1: Sample	Abundance: F2: Sample	Abundances Count: F1: Sample	Abundances Count: F2: Sample	Quan Info	Found in File: [F1]	Found in File: [F2]	Found in Sample: [S1] F1: Sample	Found in Sample: [S2] F2: Sample	Found in Sample Group: [S1] F1: Sample	Found in Sample Group: [S2] F2: Sample	Confidence (by Search Engine): Sequest HT	Charge (by Search Engine): Sequest HT	DeltaScore (by Search Engine): Sequest HT	DeltaCn (by Search Engine): Sequest HT	Rank (by Search Engine): Sequest HT	Search Engine Rank (by Search Engine): Sequest HT	Concatenated Rank (by Search Engine): Sequest HT	m/z [Da] (by Search Engine): Sequest HT	DeltaM [ppm] (by Search Engine): Sequest HT	Deltam/z [Da] (by Search Engine): Sequest HT	RT [min] (by Search Engine): Sequest HT	Percolator q-Value (by Search Engine): Sequest HT	Percolator PEP (by Search Engine): Sequest HT
	70.7	129.3	FALSE	High	Unambiguous	FVNILMVDGK	[K].FVNILMVDGK.[K]					0.00781621	0	0.937	1	1	2	P02359	30S ribosomal protein S7 [OS=Escherichia coli K-12]	P02359	P02359 [26-35]	0	1135.62	10	0	3963.03	12440.1	1	1		High	High	High	High	High	High	High	2	0.7238	0	1	1	1	568.312	-1.94	-0.0011	33.3301	0	0.003559
	66.9	133.1	FALSE	High	Unambiguous	VGGSTYQVPVEVRPVR	[R].VGGSTYQVPVEVRPVR.[R]					0.00216201	0	1.235	1	1	5	P02359	30S ribosomal protein S7 [OS=Escherichia coli K-12]	P02359	P02359 [80-95]	0	1742.95	16	0	8569.02	29265.5	1	1		High	High	High	High	High	High	High	3	0.6397	0	1	1	1	581.656	-0.84	-0.00049	26.0317	0	0.0002538
	54.7	145.3	FALSE	High	Unambiguous	FGSELLAK	[K].FGSELLAK.[F]					0.13372	0.00397639	0.266	1	1	1	P02359	30S ribosomal protein S7 [OS=Escherichia coli K-12]	P02359	P02359 [18-25]	0	864.483	8	0	2904.76	13253.3	1	1		Peak Found	High	Peak Found	High	Peak Found	High	High	2	0.4583	0	1	1	1	432.745	0.49	0.00021	25.518	0.001729	0.05658
	68.2	131.8	FALSE	High	Unambiguous	SELEAFEVALENVRPTVEVK	[K].SELEAFEVALENVRPTVEVK.[S]					0.0018036	0	1.277	1	1	2	P02359	30S ribosomal protein S7 [OS=Escherichia coli K-12]	P02359	P02359 [57-76]	0	2259.19	20	0	3242.99	10764.4	1	1		High	High	High	High	High	High	High	3	0.8374	0	1	1	1	753.733	-1.58	-0.00119	38.8893	0	0.002437
	45.8	154.2	FALSE	High	Unambiguous	NALAMR	[R].NALAMR.[W]					0.0624081	0	0.451	1	1	1	P02359	30S ribosomal protein S7 [OS=Escherichia coli K-12]	P02359	P02359 [97-102]	0	675.361	6	0	598.57	3456.38	1	1		Peak Found	High	Peak Found	High	Peak Found	High	High	2	0.5904	0	1	1	1	338.184	0.13	4e-05	18.9991	0	0.02056
	74.2	125.8	FALSE	High	Unambiguous	FVNILMVDGKK	[K].FVNILMVDGKK.[S]					0.00191593	0	1.263	1	1	1	P02359	30S ribosomal protein S7 [OS=Escherichia coli K-12]	P02359	P02359 [26-36]	1	1263.71	11	0	227.11	660.367	1	1		Peak Found	High	Peak Found	High	Peak Found	High	High	2	0.68	0	1	1	1	632.361	1.49	0.00094	29.8868	0	0.0002169
	47.5	152.5	FALSE	High	Unambiguous	SFSHQAGASSK	[R].SFSHQAGASSK.[Q]					0.0143402	0	0.796	1	1	2	P02359	30S ribosomal protein S7 [OS=Escherichia coli K-12]	P02359	P02359 [161-171]	0	1106.52	11	0	1071.08	5911.47	1	1		High	High	High	High	High	High	High	2	0.6719	0	1	1	1	553.765	0.38	0.00021	14.6228	0	0.009879
			FALSE	High	Unambiguous	RVGGSTYQVPVEVRPVR	[R].RVGGSTYQVPVEVRPVR.[R]					0.037412	0	0.572	1	1	1	P02359	30S ribosomal protein S7 [OS=Escherichia coli K-12]	P02359	P02359 [79-95]	1	1899.06	17	0					No Quan Values	Not Found	High	Not Found	High	Not Found	High	High	3	0.7561	0	1	1	1	633.691	1.31	0.00083	24.3824	0	0.01047
	50.1	149.9	FALSE	High	Unambiguous	WIVEAAR	[R].WIVEAAR.[K]					0.0957849	0.0021573	0.348	1	1	2	P02359	30S ribosomal protein S7 [OS=Escherichia coli K-12]	P02359	P02359 [103-109]	0	844.468	7	0	2193.99	11259	1	1		High	High	High	High	High	High	High	2	0.4731	0	1	1	1	422.737	-0.73	-0.00031	24.7166	0.0009339	0.03627
	70.8	129.2	FALSE	High	Unambiguous	STAESIVYSALETLAQR	[K].STAESIVYSALETLAQR.[S]					0.000124634	0	1.896	1	1	3	P02359	30S ribosomal protein S7 [OS=Escherichia coli K-12]	P02359	P02359 [37-53]	0	1838.95	17	0	1616.92	5069.11	1	1		High	High	High	High	High	High	High	3	0.6974	0	1	1	1	613.654	-0.66	-0.00041	44.4737	0	6.194e-06
	38.6	161.4	FALSE	High	Unambiguous	AFAHYR	[K].AFAHYR.[W]					0.0769168	0	0.401	1	1	1	P02359	30S ribosomal protein S7 [OS=Escherichia coli K-12]	P02359	P02359 [150-155]	0	764.384	6	0	333.303	2395.78	1	1		Peak Found	High	Peak Found	High	Peak Found	High	High	2	0.6301	0	1	1	1	382.695	-0.52	-0.0002	17.3472	0	0.02708
	62.5	137.5	FALSE	High	Unambiguous	LANELSDAAENK	[R].LANELSDAAENK.[G]					0.000295545	0	1.696	1	1	2	P02359	30S ribosomal protein S7 [OS=Escherichia coli K-12]	P02359	P02359 [120-131]	0	1274.62	12	0	5707.5	21543.9	1	1		High	High	High	High	High	High	High	2	0.8453	0	1	1	1	637.815	0.28	0.00018	21.1596	0	1.949e-05
50.9	149.1	FALSE	High	Master Protein	B1XD38	30S ribosomal protein S2 [OS=Escherichia coli str. K-12 substr. DH10B]	0	29.712	48	10	21	10	1	241	26.7	7.14	35.88	10	0	High	High
	Abundances (Scaled): F1: Sample	Abundances (Scaled): F2: Sample	Checked	Confidence	PSM Ambiguity	Sequence	Annotated Sequence	Modifications	Modifications (all possible sites)	Modifications in Master Proteins	Modifications in Master Proteins (all Sites)	Qvality PEP	Qvality q-value	SVM_Score	# Protein Groups	# Proteins	# PSMs	Master Protein Accessions	Master Protein Descriptions	Protein Accessions	Positions in Master Proteins	# Missed Cleavages	Theo. MH+ [Da]	Sequence Length	# Razor Quan Results	Abundance: F1: Sample	Abundance: F2: Sample	Abundances Count: F1: Sample	Abundances Count: F2: Sample	Quan Info	Found in File: [F1]	Found in File: [F2]	Found in Sample: [S1] F1: Sample	Found in Sample: [S2] F2: Sample	Found in Sample Group: [S1] F1: Sample	Found in Sample Group: [S2] F2: Sample	Confidence (by Search Engine): Sequest HT	Charge (by Search Engine): Sequest HT	DeltaScore (by Search Engine): Sequest HT	DeltaCn (by Search Engine): Sequest HT	Rank (by Search Engine): Sequest HT	Search Engine Rank (by Search Engine): Sequest HT	Concatenated Rank (by Search Engine): Sequest HT	m/z [Da] (by Search Engine): Sequest HT	DeltaM [ppm] (by Search Engine): Sequest HT	Deltam/z [Da] (by Search Engine): Sequest HT	RT [min] (by Search Engine): Sequest HT	Percolator q-Value (by Search Engine): Sequest HT	Percolator PEP (by Search Engine): Sequest HT
		200	FALSE	High	Unambiguous	WLGGMLTNWK	[R].WLGGMLTNWK.[T]					0.00732704	0	0.952	1	1	1	B1XD38	30S ribosomal protein S2 [OS=Escherichia coli str. K-12 substr. DH10B]	B1XD38	B1XD38 [96-105]	0	1205.61	10	0		657.349		1		Not Found	High	Not Found	High	Not Found	High	High	2	0.6015	0	1	1	1	603.309	-2.25	-0.00136	36.3908	0	0.00124
	51.4	148.6	FALSE	High	Unambiguous	DLETQSQDGTFDK	[K].DLETQSQDGTFDK.[L]					0.000677016	0	1.504	1	1	2	B1XD38	30S ribosomal protein S2 [OS=Escherichia coli str. K-12 substr. DH10B]	B1XD38	B1XD38 [116-128]	0	1483.65	13	0	4176.04	20718.8	1	1		High	High	High	High	High	High	High	2	0.8351	0	1	1	1	742.332	1.28	0.00095	22.7336	0	5.579e-05
	74.6	125.4	FALSE	High	Unambiguous	AVTLYLGAVAATVR	[R].AVTLYLGAVAATVR.[E]					0.004865	0	1.047	1	1	3	B1XD38	30S ribosomal protein S2 [OS=Escherichia coli str. K-12 substr. DH10B]	B1XD38	B1XD38 [209-222]	0	1404.82	14	0	2776.53	8008.4	1	1		High	High	High	High	High	High	High	2	0.8385	0	1	1	1	702.915	1.87	0.00131	35.0059	0	0.0007273
	58.5	141.5	FALSE	High	Unambiguous	MKPFIFGAR	[K].MKPFIFGAR.[N]					0.0349485	0	0.588	1	1	3	B1XD38	30S ribosomal protein S2 [OS=Escherichia coli str. K-12 substr. DH10B]	B1XD38	B1XD38 [27-35]	0	1066.59	9	0	2439.58	10128.2	2	2		High	High	High	High	High	High	High	3	0.2924	0	1	1	1	356.2	-0.74	-0.00026	28.6955	0	0.02043
	42.3	157.7	FALSE	High	Unambiguous	LENSLGGIK	[K].LENSLGGIK.[D]					0.0102084	0	0.875	1	1	2	B1XD38	30S ribosomal protein S2 [OS=Escherichia coli str. K-12 substr. DH10B]	B1XD38	B1XD38 [144-152]	0	930.525	9	0	3508.31	22437.6	1	1		High	High	High	High	High	High	High	2	0.6684	0	1	1	1	465.766	-0.17	-8e-05	22.6122	0	0.00192
	52.7	147.3	FALSE	High	Unambiguous	TVPMFNEALAELNK	[K].TVPMFNEALAELNK.[I]					0.00707876	0	0.96	1	1	3	B1XD38	30S ribosomal protein S2 [OS=Escherichia coli str. K-12 substr. DH10B]	B1XD38	B1XD38 [46-59]	0	1576.8	14	0	2340.6	11222.1	1	1		High	High	High	High	High	High	High	2	0.5848	0	1	1	1	788.906	0.76	0.0006	36.9764	0	0.00119
	46.2	153.8	FALSE	High	Unambiguous	VHIINLEK	[K].VHIINLEK.[T]					0.173082	0.00397639	0.201	1	1	3	B1XD38	30S ribosomal protein S2 [OS=Escherichia coli str. K-12 substr. DH10B]	B1XD38	B1XD38 [38-45]	0	965.578	8	0	6328.07	36200.1	2	2		High	High	High	High	High	High	High	2	0.7824	0	1	1	1	483.293	1.14	0.00055	23.2455	0.002523	0.09255
			FALSE	High	Unambiguous	RAASEAVK	[K].RAASEAVK.[D]					0.0588427	0	0.465	1	1	1	B1XD38	30S ribosomal protein S2 [OS=Escherichia coli str. K-12 substr. DH10B]	B1XD38	B1XD38 [74-81]	1	831.468	8	0					No Quan Values	Not Found	High	Not Found	High	Not Found	High	High	2	0.2291	0	1	1	1	416.238	1.3	0.00054	13.7636	0	0.01901
	47.7	152.3	FALSE	High	Unambiguous	DAALSCDQFFVNHR	[K].DAALSCDQFFVNHR.[W]	1xCarbamidomethyl [C6]	1xCarbamidomethyl [C6]			0.0856835	0.0021573	0.375	1	1	1	B1XD38	30S ribosomal protein S2 [OS=Escherichia coli str. K-12 substr. DH10B]	B1XD38	B1XD38 [82-95]	0	1679.76	14	0	3540.83	19391.5	1	1		Peak Found	High	Peak Found	High	Peak Found	High	High	3	0.8743	0	1	1	1	560.59	-2.01	-0.00112	29.0492	0.0009339	0.03133
	76.1	123.9	FALSE	High	Unambiguous	SQDLASQAEESFVEAE	[R].SQDLASQAEESFVEAE.[-]					0.000234087	0	1.75	1	1	2	B1XD38	30S ribosomal protein S2 [OS=Escherichia coli str. K-12 substr. DH10B]	B1XD38	B1XD38 [226-241]	0	1739.76	16	0	1163.02	3251.05	1	1		High	High	High	High	High	High	High	2	0.9264	0	1	1	1	870.384	0.39	0.00034	34.4441	0	1.403e-05
35.9	164.1	FALSE	High	Master Protein	B1X6E8	30S ribosomal protein S4 [OS=Escherichia coli str. K-12 substr. DH10B]	0	31.007	46	9	20	9	1	206	23.5	10.05	38.91	9	0	High	High
	Abundances (Scaled): F1: Sample	Abundances (Scaled): F2: Sample	Checked	Confidence	PSM Ambiguity	Sequence	Annotated Sequence	Modifications	Modifications (all possible sites)	Modifications in Master Proteins	Modifications in Master Proteins (all Sites)	Qvality PEP	Qvality q-value	SVM_Score	# Protein Groups	# Proteins	# PSMs	Master Protein Accessions	Master Protein Descriptions	Protein Accessions	Positions in Master Proteins	# Missed Cleavages	Theo. MH+ [Da]	Sequence Length	# Razor Quan Results	Abundance: F1: Sample	Abundance: F2: Sample	Abundances Count: F1: Sample	Abundances Count: F2: Sample	Quan Info	Found in File: [F1]	Found in File: [F2]	Found in Sample: [S1] F1: Sample	Found in Sample: [S2] F2: Sample	Found in Sample Group: [S1] F1: Sample	Found in Sample Group: [S2] F2: Sample	Confidence (by Search Engine): Sequest HT	Charge (by Search Engine): Sequest HT	DeltaScore (by Search Engine): Sequest HT	DeltaCn (by Search Engine): Sequest HT	Rank (by Search Engine): Sequest HT	Search Engine Rank (by Search Engine): Sequest HT	Concatenated Rank (by Search Engine): Sequest HT	m/z [Da] (by Search Engine): Sequest HT	DeltaM [ppm] (by Search Engine): Sequest HT	Deltam/z [Da] (by Search Engine): Sequest HT	RT [min] (by Search Engine): Sequest HT	Percolator q-Value (by Search Engine): Sequest HT	Percolator PEP (by Search Engine): Sequest HT
	49.4	150.6	FALSE	High	Unambiguous	AIMVNGR	[K].AIMVNGR.[V]					0.0969741	0.0021573	0.345	1	1	1	B1X6E8	30S ribosomal protein S4 [OS=Escherichia coli str. K-12 substr. DH10B]	B1X6E8	B1X6E8 [122-128]	0	760.413	7	0	313.914	1643.04	1	1		Peak Found	High	Peak Found	High	Peak Found	High	High	2	0.4114	0	1	1	1	380.71	-0.55	-0.00021	18.7222	0.0009339	0.03695
	48.7	151.3	FALSE	High	Unambiguous	VVNIASYQVSPNDVVSIR	[R].VVNIASYQVSPNDVVSIR.[E]					0.000318051	0	1.679	1	1	4	B1X6E8	30S ribosomal protein S4 [OS=Escherichia coli str. K-12 substr. DH10B]	B1X6E8	B1X6E8 [129-146]	0	1960.05	18	0	2008.79	10727	2	2		Peak Found	High	Peak Found	High	Peak Found	High	High	3	0.6995	0	1	1	1	654.022	0.15	0.0001	32.9091	0	2.088e-05
	42.9	157.1	FALSE	High	Unambiguous	EKPTWLEVDAGK	[R].EKPTWLEVDAGK.[M]					0.0278747	0	0.641	1	1	3	B1X6E8	30S ribosomal protein S4 [OS=Escherichia coli str. K-12 substr. DH10B]	B1X6E8	B1X6E8 [166-177]	0	1372.71	12	0	1059.66	6664.38	2	2		High	High	High	High	High	High	High	3	0.7634	0	1	1	1	458.242	-0.05	-2e-05	26.7193	0	0.007133
	33.2	166.8	FALSE	High	Unambiguous	IYGVLER	[R].IYGVLER.[Q]					0.0342119	0	0.593	1	1	2	B1X6E8	30S ribosomal protein S4 [OS=Escherichia coli str. K-12 substr. DH10B]	B1X6E8	B1X6E8 [64-70]	0	849.483	7	0	669.205	5765.76	1	1		High	High	High	High	High	High	High	2	0.8571	0	1	1	1	425.245	1	0.00043	24.4334	0	0.01571
	34.9	165.1	FALSE	High	Unambiguous	AALELAEQR	[K].AALELAEQR.[E]					0.035549	0	0.584	1	1	2	B1X6E8	30S ribosomal protein S4 [OS=Escherichia coli str. K-12 substr. DH10B]	B1X6E8	B1X6E8 [157-165]	0	1000.54	9	0	1009.8	8198.1	1	1		High	High	High	High	High	High	High	2	0.5255	0	1	1	1	500.774	-0.87	-0.00044	23.2933	0	0.01117
		200	FALSE	High	Unambiguous	GNTGENLLALLEGR	[K].GNTGENLLALLEGR.[L]					0.000108084	0	1.929	1	1	1	B1X6E8	30S ribosomal protein S4 [OS=Escherichia coli str. K-12 substr. DH10B]	B1X6E8	B1X6E8 [84-97]	0	1456.78	14	0		2773.9		1		Not Found	High	Not Found	High	Not Found	High	High	2	0.7543	0	1	1	1	728.893	2.3	0.00168	39.8718	0	5.143e-06
	37.7	162.3	FALSE	High	Unambiguous	LSDYGVQLR	[R].LSDYGVQLR.[E]					0.004865	0	1.047	1	1	2	B1X6E8	30S ribosomal protein S4 [OS=Escherichia coli str. K-12 substr. DH10B]	B1X6E8	B1X6E8 [48-56]	0	1050.56	9	0	1598.13	11829.5	1	1		High	High	High	High	High	High	High	2	0.7226	0	1	1	1	525.783	0.02	1e-05	25.9909	0	0.001073
	36	164	FALSE	High	Unambiguous	LDNVVYR	[R].LDNVVYR.[M]					0.0734712	0	0.412	1	1	2	B1X6E8	30S ribosomal protein S4 [OS=Escherichia coli str. K-12 substr. DH10B]	B1X6E8	B1X6E8 [98-104]	0	878.473	7	0	632.195	4936.56	1	1		High	High	High	High	High	High	High	2	0.5152	0	1	1	1	439.74	-0.32	-0.00014	21.3763	0.0009339	0.03684
		200	FALSE	High	Unambiguous	IEQAPGQHGAR	[K].IEQAPGQHGAR.[K]					0.0211041	0	0.706	1	1	3	B1X6E8	30S ribosomal protein S4 [OS=Escherichia coli str. K-12 substr. DH10B]	B1X6E8	B1X6E8 [34-44]	0	1163.59	11	0		4678.59		2		High	High	High	High	High	High	High	2	0.4396	0	1	1	1	582.299	-0.15	-8e-05	15.0552	0	0.004941
24.6	175.4	FALSE	High	Master Protein	P0A7V3	30S ribosomal protein S3 [OS=Escherichia coli K-12]	0	39.529	64	13	20	13	1	233	26	10.27	47.4	13	0	High	High
	Abundances (Scaled): F1: Sample	Abundances (Scaled): F2: Sample	Checked	Confidence	PSM Ambiguity	Sequence	Annotated Sequence	Modifications	Modifications (all possible sites)	Modifications in Master Proteins	Modifications in Master Proteins (all Sites)	Qvality PEP	Qvality q-value	SVM_Score	# Protein Groups	# Proteins	# PSMs	Master Protein Accessions	Master Protein Descriptions	Protein Accessions	Positions in Master Proteins	# Missed Cleavages	Theo. MH+ [Da]	Sequence Length	# Razor Quan Results	Abundance: F1: Sample	Abundance: F2: Sample	Abundances Count: F1: Sample	Abundances Count: F2: Sample	Quan Info	Found in File: [F1]	Found in File: [F2]	Found in Sample: [S1] F1: Sample	Found in Sample: [S2] F2: Sample	Found in Sample Group: [S1] F1: Sample	Found in Sample Group: [S2] F2: Sample	Confidence (by Search Engine): Sequest HT	Charge (by Search Engine): Sequest HT	DeltaScore (by Search Engine): Sequest HT	DeltaCn (by Search Engine): Sequest HT	Rank (by Search Engine): Sequest HT	Search Engine Rank (by Search Engine): Sequest HT	Concatenated Rank (by Search Engine): Sequest HT	m/z [Da] (by Search Engine): Sequest HT	DeltaM [ppm] (by Search Engine): Sequest HT	Deltam/z [Da] (by Search Engine): Sequest HT	RT [min] (by Search Engine): Sequest HT	Percolator q-Value (by Search Engine): Sequest HT	Percolator PEP (by Search Engine): Sequest HT
	29.1	170.9	FALSE	High	Unambiguous	VVADIAGVPAQINIAEVR	[K].VVADIAGVPAQINIAEVR.[K]					0.000283057	0	1.706	1	1	4	P0A7V3	30S ribosomal protein S3 [OS=Escherichia coli K-12]	P0A7V3	P0A7V3 [90-107]	0	1835.04	18	0	1065.96	10746.8	1	1		High	High	High	High	High	High	High	3	0.8341	0	1	1	1	612.35	-0.87	-0.00053	34.3126	0	1.802e-05
		200	FALSE	High	Unambiguous	VTIHTARPGIVIGK	[R].VTIHTARPGIVIGK.[K]					0.0190398	0	0.73	1	1	1	P0A7V3	30S ribosomal protein S3 [OS=Escherichia coli K-12]	P0A7V3	P0A7V3 [66-79]	0	1461.89	14	0		1248.49		1		Not Found	High	Not Found	High	Not Found	High	High	3	1	0	1	1	1	487.968	-0.09	-4e-05	23.005	0	0.004314
	28.6	171.4	FALSE	High	Unambiguous	LVADSITSQLER	[K].LVADSITSQLER.[R]					0.00016644	0	1.829	1	1	2	P0A7V3	30S ribosomal protein S3 [OS=Escherichia coli K-12]	P0A7V3	P0A7V3 [115-126]	0	1331.72	12	0	1942.19	19977.2	1	1		High	High	High	High	High	High	High	2	0.699	0	1	1	1	666.362	-0.13	-8e-05	29.0918	0	2.567e-05
		200	FALSE	High	Unambiguous	KGEDVEK	[K].KGEDVEK.[L]					0.0228942	0	0.687	1	1	1	P0A7V3	30S ribosomal protein S3 [OS=Escherichia coli K-12]	P0A7V3	P0A7V3 [80-86]	1	804.41	7	0		1913.87		1		Not Found	High	Not Found	High	Not Found	High	High	2	0.252	0	1	1	1	402.709	0.18	7e-05	13.5622	0	0.005495
		200	FALSE	High	Unambiguous	RAVQNAMR	[K].RAVQNAMR.[L]					0.0187158	0	0.734	1	1	1	P0A7V3	30S ribosomal protein S3 [OS=Escherichia coli K-12]	P0A7V3	P0A7V3 [136-143]	1	945.505	8	0		824.84		1		Not Found	High	Not Found	High	Not Found	High	High	2	0.4012	0	1	1	1	473.256	0.88	0.00042	15.1074	0	0.004236
	40	160	FALSE	High	Unambiguous	ADIDYNTSEAHTTYGVIGVK	[R].ADIDYNTSEAHTTYGVIGVK.[V]					0.00961128	0	0.889	1	1	3	P0A7V3	30S ribosomal protein S3 [OS=Escherichia coli K-12]	P0A7V3	P0A7V3 [180-199]	0	2154.03	20	0	866.73	5959.99	1	1		High	High	High	High	High	High	High	3	0.639	0	1	1	1	718.683	0.1	7e-05	27.3356	0	0.01129
	29.5	170.5	FALSE	High	Unambiguous	GEILGGMAAVEQPEKPAAQPK	[K].GEILGGMAAVEQPEKPAAQPK.[K]					0.00161215	0	1.303	1	1	1	P0A7V3	30S ribosomal protein S3 [OS=Escherichia coli K-12]	P0A7V3	P0A7V3 [205-225]	0	2121.1	21	0	390.685	3881.6	1	1		Peak Found	High	Peak Found	High	Peak Found	High	High	3	0.5197	0	1	1	1	707.704	-1.79	-0.00126	27.0845	0	0.0001729
		200	FALSE	High	Unambiguous	KPELDAK	[R].KPELDAK.[L]					0.0474491	0	0.516	1	1	1	P0A7V3	30S ribosomal protein S3 [OS=Escherichia coli K-12]	P0A7V3	P0A7V3 [108-114]	0	800.451	7	0		2853.36		1		Not Found	High	Not Found	High	Not Found	High	High	2	0.5742	0	1	1	1	400.729	0.29	0.00012	15.1816	0	0.01432
	20.3	179.7	FALSE	High	Unambiguous	LGGAEIAR	[R].LGGAEIAR.[T]					0.0156273	0	0.776	1	1	1	P0A7V3	30S ribosomal protein S3 [OS=Escherichia coli K-12]	P0A7V3	P0A7V3 [157-164]	0	786.447	8	0	242.891	3684.1	1	1		Peak Found	High	Peak Found	High	Peak Found	High	High	2	0.4721	0	1	1	1	393.727	-1.15	-0.00045	19.0023	0	0.003332
	21.8	178.2	FALSE	High	Unambiguous	EFADNLDSDFK	[K].EFADNLDSDFK.[V]					0.013796	0	0.805	1	1	2	P0A7V3	30S ribosomal protein S3 [OS=Escherichia coli K-12]	P0A7V3	P0A7V3 [28-38]	0	1300.57	11	0	600.669	8427.54	1	1		High	High	High	High	High	High	High	2	0.7903	0	1	1	1	650.788	-0.26	-0.00017	29.2621	0	0.002838
		200	FALSE	High	Unambiguous	LGIVKPWNSTWFANTK	[R].LGIVKPWNSTWFANTK.[E]					0.00940657	0	0.894	1	1	1	P0A7V3	30S ribosomal protein S3 [OS=Escherichia coli K-12]	P0A7V3	P0A7V3 [12-27]	0	1862	16	0		558.798		1		Not Found	High	Not Found	High	Not Found	High	High	3	0.6069	0	1	1	1	621.336	-0.67	-0.00041	33.8042	0	0.001725
		200	FALSE	High	Unambiguous	VPLHTLR	[R].VPLHTLR.[A]					0.0254805	0	0.662	1	1	1	P0A7V3	30S ribosomal protein S3 [OS=Escherichia coli K-12]	P0A7V3	P0A7V3 [173-179]	0	835.515	7	0		2308.57		1		Not Found	High	Not Found	High	Not Found	High	High	2	0.8722	0	1	1	1	418.261	0	0	18.8795	0	0.00633
		200	FALSE	High	Unambiguous	KVVADIAGVPAQINIAEVR	[R].KVVADIAGVPAQINIAEVR.[K]					0.0272852	0	0.646	1	1	1	P0A7V3	30S ribosomal protein S3 [OS=Escherichia coli K-12]	P0A7V3	P0A7V3 [89-107]	1	1963.13	19	0		237.973		1		Not Found	High	Not Found	High	Not Found	High	High	3	0.6787	0	1	1	1	655.05	0.62	0.00041	31.9442	0	0.006914
30.7	169.3	FALSE	High	Master Protein	C4ZUE9	50S ribosomal protein L17 [OS=Escherichia coli BW2952]	0	19.534	54	10	19	10	1	127	14.4	11.05	35.93	10	0	High	High
	Abundances (Scaled): F1: Sample	Abundances (Scaled): F2: Sample	Checked	Confidence	PSM Ambiguity	Sequence	Annotated Sequence	Modifications	Modifications (all possible sites)	Modifications in Master Proteins	Modifications in Master Proteins (all Sites)	Qvality PEP	Qvality q-value	SVM_Score	# Protein Groups	# Proteins	# PSMs	Master Protein Accessions	Master Protein Descriptions	Protein Accessions	Positions in Master Proteins	# Missed Cleavages	Theo. MH+ [Da]	Sequence Length	# Razor Quan Results	Abundance: F1: Sample	Abundance: F2: Sample	Abundances Count: F1: Sample	Abundances Count: F2: Sample	Quan Info	Found in File: [F1]	Found in File: [F2]	Found in Sample: [S1] F1: Sample	Found in Sample: [S2] F2: Sample	Found in Sample Group: [S1] F1: Sample	Found in Sample Group: [S2] F2: Sample	Confidence (by Search Engine): Sequest HT	Charge (by Search Engine): Sequest HT	DeltaScore (by Search Engine): Sequest HT	DeltaCn (by Search Engine): Sequest HT	Rank (by Search Engine): Sequest HT	Search Engine Rank (by Search Engine): Sequest HT	Concatenated Rank (by Search Engine): Sequest HT	m/z [Da] (by Search Engine): Sequest HT	DeltaM [ppm] (by Search Engine): Sequest HT	Deltam/z [Da] (by Search Engine): Sequest HT	RT [min] (by Search Engine): Sequest HT	Percolator q-Value (by Search Engine): Sequest HT	Percolator PEP (by Search Engine): Sequest HT
			FALSE	High	Unambiguous	AGGYTR	[R].AGGYTR.[I]					0.035398	0	0.585	1	1	1	C4ZUE9	50S ribosomal protein L17 [OS=Escherichia coli BW2952]	C4ZUE9	C4ZUE9 [91-96]	0	624.31	6	0					No Quan Values	Not Found	High	Not Found	High	Not Found	High	High	2	0.615	0	1	1	1	312.659	0.19	6e-05	14.6595	0	0.00973
			FALSE	High	Unambiguous	DNEIVAK	[R].DNEIVAK.[L]					0.143716	0.00397639	0.248	1	1	1	C4ZUE9	50S ribosomal protein L17 [OS=Escherichia coli BW2952]	C4ZUE9	C4ZUE9 [72-78]	0	788.415	7	0					No Quan Values	Not Found	High	Not Found	High	Not Found	High	High	2	0.2383	0	1	1	1	394.711	-1.24	-0.00049	16.9442	0.001729	0.06245
	24	176	FALSE	High	Unambiguous	NMAGSLVR	[R].NMAGSLVR.[H]					0.0298466	0	0.625	1	1	2	C4ZUE9	50S ribosomal protein L17 [OS=Escherichia coli BW2952]	C4ZUE9	C4ZUE9 [23-30]	0	847.445	8	0	983.851	12388.3	1	1		High	High	High	High	High	High	High	2	0.5932	0	1	1	1	424.225	-2.29	-0.00097	21.8584	0.002523	0.09254
	34.4	165.6	FALSE	High	Unambiguous	RVVEPLITLAK	[R].RVVEPLITLAK.[T]					0.0363139	0	0.579	1	1	2	C4ZUE9	50S ribosomal protein L17 [OS=Escherichia coli BW2952]	C4ZUE9	C4ZUE9 [46-56]	1	1238.78	11	0	1134.93	9375.63	1	1		High	High	High	High	High	High	High	2	0.8272	0	1	1	1	619.895	-0.69	-0.00042	27.9949	0	0.01009
	37.1	162.9	FALSE	High	Unambiguous	VVEPLITLAK	[R].VVEPLITLAK.[T]					0.055709	0	0.478	1	1	2	C4ZUE9	50S ribosomal protein L17 [OS=Escherichia coli BW2952]	C4ZUE9	C4ZUE9 [47-56]	0	1082.68	10	0	2725.11	20525.9	1	1		High	High	High	High	High	High	High	2	0.7674	0	1	1	1	541.845	0.65	0.00035	30.7385	0	0.01768
	18.3	181.7	FALSE	High	Unambiguous	HEIIK	[R].HEIIK.[T]					0.130007	0.00397639	0.273	1	1	2	C4ZUE9	50S ribosomal protein L17 [OS=Escherichia coli BW2952]	C4ZUE9	C4ZUE9 [31-35]	0	639.382	5	0	493.319	8409.3	1	1		High	High	High	High	High	High	High	2	0.0629	0	1	1	3	320.195	1.24	0.0004	15.0762	0.001729	0.0614
		200	FALSE	High	Unambiguous	TDSVANR	[K].TDSVANR.[R]					0.127413	0.00397639	0.278	1	1	1	C4ZUE9	50S ribosomal protein L17 [OS=Escherichia coli BW2952]	C4ZUE9	C4ZUE9 [57-63]	0	762.374	7	0		1613.39		1		Not Found	High	Not Found	High	Not Found	High	High	2	0.7417	0	1	1	1	381.691	1.45	0.00055	14.2423	0.001729	0.05313
	37.3	162.7	FALSE	High	Unambiguous	LFNELGPR	[K].LFNELGPR.[F]					0.011868	0	0.84	1	1	2	C4ZUE9	50S ribosomal protein L17 [OS=Escherichia coli BW2952]	C4ZUE9	C4ZUE9 [79-86]	0	945.515	8	0	2687.16	20140.6	1	1		High	High	High	High	High	High	High	2	0.5775	0	1	1	1	473.261	0.15	7e-05	26.8319	0	0.01294
		200	FALSE	High	Unambiguous	TRDNEIVAK	[R].TRDNEIVAK.[L]					0.17998	0.00397639	0.191	1	1	2	C4ZUE9	50S ribosomal protein L17 [OS=Escherichia coli BW2952]	C4ZUE9	C4ZUE9 [70-78]	1	1045.56	9	0		8694.45		1		High	High	High	High	High	High	High	2	0.4087	0	1	1	1	523.285	-0.88	-0.00046	15.847	0.001729	0.08454
	45.5	154.5	FALSE	High	Unambiguous	AGDNAPMAYIELVDR	[R].AGDNAPMAYIELVDR.[S]					0.000719194	0	1.49	1	1	4	C4ZUE9	50S ribosomal protein L17 [OS=Escherichia coli BW2952]	C4ZUE9	C4ZUE9 [104-118]	0	1634.78	15	0	1383.48	8067.37	1	1		High	High	High	High	High	High	High	2	0.7733	0	1	1	1	817.894	-2.34	-0.00191	35.6574	0	0.01051
74.4	125.6	FALSE	High	Master Protein	P0A7R1	50S ribosomal protein L9 [OS=Escherichia coli K-12]	0	29.76	68	9	19	9	1	149	15.8	6.58	51.52	9	0	High	High
	Abundances (Scaled): F1: Sample	Abundances (Scaled): F2: Sample	Checked	Confidence	PSM Ambiguity	Sequence	Annotated Sequence	Modifications	Modifications (all possible sites)	Modifications in Master Proteins	Modifications in Master Proteins (all Sites)	Qvality PEP	Qvality q-value	SVM_Score	# Protein Groups	# Proteins	# PSMs	Master Protein Accessions	Master Protein Descriptions	Protein Accessions	Positions in Master Proteins	# Missed Cleavages	Theo. MH+ [Da]	Sequence Length	# Razor Quan Results	Abundance: F1: Sample	Abundance: F2: Sample	Abundances Count: F1: Sample	Abundances Count: F2: Sample	Quan Info	Found in File: [F1]	Found in File: [F2]	Found in Sample: [S1] F1: Sample	Found in Sample: [S2] F2: Sample	Found in Sample Group: [S1] F1: Sample	Found in Sample Group: [S2] F2: Sample	Confidence (by Search Engine): Sequest HT	Charge (by Search Engine): Sequest HT	DeltaScore (by Search Engine): Sequest HT	DeltaCn (by Search Engine): Sequest HT	Rank (by Search Engine): Sequest HT	Search Engine Rank (by Search Engine): Sequest HT	Concatenated Rank (by Search Engine): Sequest HT	m/z [Da] (by Search Engine): Sequest HT	DeltaM [ppm] (by Search Engine): Sequest HT	Deltam/z [Da] (by Search Engine): Sequest HT	RT [min] (by Search Engine): Sequest HT	Percolator q-Value (by Search Engine): Sequest HT	Percolator PEP (by Search Engine): Sequest HT
	61.8	138.2	FALSE	High	Unambiguous	LFGSIGTR	[K].LFGSIGTR.[D]					0.01497	0	0.786	1	1	2	P0A7R1	50S ribosomal protein L9 [OS=Escherichia coli K-12]	P0A7R1	P0A7R1 [90-97]	0	850.478	8	0	958.503	3683.36	1	1		High	High	High	High	High	High	High	2	0.6022	0	1	1	1	425.743	0.08	3e-05	25.6359	0	0.003166
	65.9	134.1	FALSE	High	Unambiguous	LAEVLAAANAR	[K].LAEVLAAANAR.[A]					0.000584594	0	1.538	1	1	2	P0A7R1	50S ribosomal protein L9 [OS=Escherichia coli K-12]	P0A7R1	P0A7R1 [58-68]	0	1098.63	11	0	2690.28	9408.84	1	1		High	High	High	High	High	High	High	2	0.7235	0	1	1	1	549.816	-1.36	-0.00075	25.1308	0	4.631e-05
	79.3	120.7	FALSE	High	Unambiguous	DIADAVTAAGVEVAK	[R].DIADAVTAAGVEVAK.[S]					7.49971e-06	0	2.547	1	1	3	P0A7R1	50S ribosomal protein L9 [OS=Escherichia coli K-12]	P0A7R1	P0A7R1 [98-112]	0	1429.75	15	0	2391.3	6253.52	1	1		High	High	High	High	High	High	High	2	0.7691	0	1	1	1	715.379	-1.9	-0.00136	31.9815	0	1.519e-05
	68.9	131.1	FALSE	High	Unambiguous	NIEFFEAR	[K].NIEFFEAR.[R]					0.0507706	0	0.5	1	1	2	P0A7R1	50S ribosomal protein L9 [OS=Escherichia coli K-12]	P0A7R1	P0A7R1 [43-50]	0	1025.51	8	0	1030.15	3364.31	1	1		High	High	High	High	High	High	High	2	0.3378	0	1	1	1	513.256	-0.99	-0.00051	30.5602	0	0.01562
	76.8	123.2	FALSE	High	Unambiguous	INALETVTIASK	[K].INALETVTIASK.[A]					0.000994151	0	1.415	1	1	2	P0A7R1	50S ribosomal protein L9 [OS=Escherichia coli K-12]	P0A7R1	P0A7R1 [72-83]	0	1259.72	12	0	2324.8	6396.83	1	1		High	High	High	High	High	High	High	2	0.8537	0	1	1	1	630.365	1.06	0.00067	28.6145	0	0.002966
	74.2	125.8	FALSE	High	Unambiguous	VANLGSLGDQVNVK	[K].VANLGSLGDQVNVK.[A]					0.00352048	0	1.122	1	1	2	P0A7R1	50S ribosomal protein L9 [OS=Escherichia coli K-12]	P0A7R1	P0A7R1 [9-22]	0	1413.77	14	0	4621.18	13453.5	1	1		High	High	High	High	High	High	High	2	0.5658	0	1	1	1	707.388	-0.98	-0.0007	27.6483	0	0.0004797
	71	129	FALSE	High	Unambiguous	NFLVPQGK	[R].NFLVPQGK.[A]					0.112826	0.0021573	0.308	1	1	1	P0A7R1	50S ribosomal protein L9 [OS=Escherichia coli K-12]	P0A7R1	P0A7R1 [28-35]	0	902.509	8	0	1200.21	3740.31	1	1		Peak Found	High	Peak Found	High	Peak Found	High	High	2	0.2209	0	1	1	1	451.758	-0.06	-3e-05	25.4253	0.0009339	0.04517
	126.5	73.5	FALSE	High	Unambiguous	TTGEHEVSFQVHSEVFAK	[R].TTGEHEVSFQVHSEVFAK.[V]					0.00556072	0	1.016	1	1	3	P0A7R1	50S ribosomal protein L9 [OS=Escherichia coli K-12]	P0A7R1	P0A7R1 [124-141]	0	2031.98	18	0	921.609	918.343	1	1		High	High	High	High	High	High	High	3	0.7472	0	1	1	1	677.997	-0.41	-0.00028	25.9694	0	0.003277
	77.7	122.3	FALSE	High	Unambiguous	MQVILLDK	[-].MQVILLDK.[V]					0.0134446	0	0.811	1	1	2	P0A7R1	50S ribosomal protein L9 [OS=Escherichia coli K-12]	P0A7R1	P0A7R1 [1-8]	0	959.559	8	0	2303.32	6222.64	1	1		High	High	High	High	High	High	High	2	0.1472	0	1	1	1	480.284	1.07	0.00051	29.6453	0	0.003188
48.8	151.2	FALSE	High	Master Protein	P0A7W1	30S ribosomal protein S5 [OS=Escherichia coli K-12]	0	23.129	67	8	18	8	1	167	17.6	10.11	37.79	8	0	High	High
	Abundances (Scaled): F1: Sample	Abundances (Scaled): F2: Sample	Checked	Confidence	PSM Ambiguity	Sequence	Annotated Sequence	Modifications	Modifications (all possible sites)	Modifications in Master Proteins	Modifications in Master Proteins (all Sites)	Qvality PEP	Qvality q-value	SVM_Score	# Protein Groups	# Proteins	# PSMs	Master Protein Accessions	Master Protein Descriptions	Protein Accessions	Positions in Master Proteins	# Missed Cleavages	Theo. MH+ [Da]	Sequence Length	# Razor Quan Results	Abundance: F1: Sample	Abundance: F2: Sample	Abundances Count: F1: Sample	Abundances Count: F2: Sample	Quan Info	Found in File: [F1]	Found in File: [F2]	Found in Sample: [S1] F1: Sample	Found in Sample: [S2] F2: Sample	Found in Sample Group: [S1] F1: Sample	Found in Sample Group: [S2] F2: Sample	Confidence (by Search Engine): Sequest HT	Charge (by Search Engine): Sequest HT	DeltaScore (by Search Engine): Sequest HT	DeltaCn (by Search Engine): Sequest HT	Rank (by Search Engine): Sequest HT	Search Engine Rank (by Search Engine): Sequest HT	Concatenated Rank (by Search Engine): Sequest HT	m/z [Da] (by Search Engine): Sequest HT	DeltaM [ppm] (by Search Engine): Sequest HT	Deltam/z [Da] (by Search Engine): Sequest HT	RT [min] (by Search Engine): Sequest HT	Percolator q-Value (by Search Engine): Sequest HT	Percolator PEP (by Search Engine): Sequest HT
	50	150	FALSE	High	Unambiguous	NMINVALNNGTLQHPVK	[R].NMINVALNNGTLQHPVK.[G]					0.182096	0.00397639	0.188	1	1	2	P0A7W1	30S ribosomal protein S5 [OS=Escherichia coli K-12]	P0A7W1	P0A7W1 [70-86]	0	1862.99	17	0	721.66	3713.56	1	1		High	High	High	High	High	High	High	3	0.4101	0	1	1	1	621.667	-1.69	-0.00105	29.3244	0.002523	0.08629
	42.5	157.5	FALSE	High	Unambiguous	AVLEVAGVHNVLAK	[R].AVLEVAGVHNVLAK.[A]					0.000340796	0	1.663	1	1	4	P0A7W1	30S ribosomal protein S5 [OS=Escherichia coli K-12]	P0A7W1	P0A7W1 [113-126]	0	1419.83	14	0	1101.54	6998.29	1	1		High	High	High	High	High	High	High	2	0.7478	0	1	1	1	710.419	-0.71	-0.0005	27.9796	0	0.001545
	44.5	155.5	FALSE	High	Unambiguous	AYGSTNPINVVR	[K].AYGSTNPINVVR.[A]					0.00482323	0	1.049	1	1	2	P0A7W1	30S ribosomal protein S5 [OS=Escherichia coli K-12]	P0A7W1	P0A7W1 [127-138]	0	1290.68	12	0	1097.1	6588.14	1	1		High	High	High	High	High	High	High	2	0.7757	0	1	1	1	645.844	0.91	0.00059	25.4637	0	0.0007194
		200	FALSE	High	Unambiguous	QAGELQEK	[K].QAGELQEK.[L]					0.0747067	0	0.408	1	1	1	P0A7W1	30S ribosomal protein S5 [OS=Escherichia coli K-12]	P0A7W1	P0A7W1 [7-14]	0	902.458	8	0		1152.69		1		Not Found	High	Not Found	High	Not Found	High	High	2	0.4841	0	1	1	1	451.733	1.87	0.00084	15.7128	0	0.02613
	63.1	136.9	FALSE	High	Unambiguous	VFMQPASEGTGIIAGGAMR	[R].VFMQPASEGTGIIAGGAMR.[A]					0.0141565	0	0.799	1	1	4	P0A7W1	30S ribosomal protein S5 [OS=Escherichia coli K-12]	P0A7W1	P0A7W1 [94-112]	0	1892.94	19	0	1470.74	5473.4	2	2		High	High	High	High	High	High	High	3	0.5074	0	1	1	1	631.65	-0.51	-0.00032	31.1135	0	0.002931
			FALSE	High	Unambiguous	IFSFTALTVVGDGNGR	[R].IFSFTALTVVGDGNGR.[V]					0.00465967	0	1.057	1	1	1	P0A7W1	30S ribosomal protein S5 [OS=Escherichia coli K-12]	P0A7W1	P0A7W1 [30-45]	0	1653.86	16	0					No Quan Values	Not Found	High	Not Found	High	Not Found	High	High	2	0.7287	0	1	1	1	827.433	-0.14	-0.00012	37.1301	0	0.0006897
	53.8	146.2	FALSE	High	Unambiguous	ATIDGLENMNSPEMVAAK	[R].ATIDGLENMNSPEMVAAK.[R]					0.00952887	0	0.891	1	1	2	P0A7W1	30S ribosomal protein S5 [OS=Escherichia coli K-12]	P0A7W1	P0A7W1 [139-156]	0	1890.89	18	0	875.135	4082.53	1	1		High	High	High	High	High	High	High	2	0.6735	0	1	1	1	945.95	-0.59	-0.00056	29.9694	0	0.001747
	48.2	151.8	FALSE	High	Unambiguous	SVEEILGK	[K].SVEEILGK.[-]					0.0554747	0	0.479	1	1	2	P0A7W1	30S ribosomal protein S5 [OS=Escherichia coli K-12]	P0A7W1	P0A7W1 [160-167]	0	874.488	8	0	451.435	2439.77	1	1		High	High	High	High	High	High	High	2	0.5148	0	1	1	1	437.747	-0.53	-0.00023	25.4072	0	0.01759
85.1	114.9	FALSE	High	Master Protein	P0A7L0	50S ribosomal protein L1 [OS=Escherichia coli K-12]	0	32.972	57	11	18	11	1	234	24.7	9.64	45.06	11	0	High	High
	Abundances (Scaled): F1: Sample	Abundances (Scaled): F2: Sample	Checked	Confidence	PSM Ambiguity	Sequence	Annotated Sequence	Modifications	Modifications (all possible sites)	Modifications in Master Proteins	Modifications in Master Proteins (all Sites)	Qvality PEP	Qvality q-value	SVM_Score	# Protein Groups	# Proteins	# PSMs	Master Protein Accessions	Master Protein Descriptions	Protein Accessions	Positions in Master Proteins	# Missed Cleavages	Theo. MH+ [Da]	Sequence Length	# Razor Quan Results	Abundance: F1: Sample	Abundance: F2: Sample	Abundances Count: F1: Sample	Abundances Count: F2: Sample	Quan Info	Found in File: [F1]	Found in File: [F2]	Found in Sample: [S1] F1: Sample	Found in Sample: [S2] F2: Sample	Found in Sample Group: [S1] F1: Sample	Found in Sample Group: [S2] F2: Sample	Confidence (by Search Engine): Sequest HT	Charge (by Search Engine): Sequest HT	DeltaScore (by Search Engine): Sequest HT	DeltaCn (by Search Engine): Sequest HT	Rank (by Search Engine): Sequest HT	Search Engine Rank (by Search Engine): Sequest HT	Concatenated Rank (by Search Engine): Sequest HT	m/z [Da] (by Search Engine): Sequest HT	DeltaM [ppm] (by Search Engine): Sequest HT	Deltam/z [Da] (by Search Engine): Sequest HT	RT [min] (by Search Engine): Sequest HT	Percolator q-Value (by Search Engine): Sequest HT	Percolator PEP (by Search Engine): Sequest HT
	95.1	104.9	FALSE	High	Unambiguous	QYDINEAIALLK	[K].QYDINEAIALLK.[E]					0.0204801	0	0.713	1	1	2	P0A7L0	50S ribosomal protein L1 [OS=Escherichia coli K-12]	P0A7L0	P0A7L0 [20-31]	0	1390.76	12	0	1705.42	3227.19	1	1		High	High	High	High	High	High	High	2	0.5857	0	1	1	1	695.882	-0.23	-0.00016	37.6514	0	0.006396
	103.1	96.9	FALSE	High	Unambiguous	LKENLEALLVALKK	[K].LKENLEALLVALKK.[A]					0.0704673	0	0.422	1	1	1	P0A7L0	50S ribosomal protein L1 [OS=Escherichia coli K-12]	P0A7L0	P0A7L0 [185-198]	2	1581.99	14	0	309.034	498.147	1	1		Peak Found	High	Peak Found	High	Peak Found	High	High	3	0.8356	0	1	1	1	528.003	0.65	0.00034	34.5562	0	0.02407
	75.9	124.1	FALSE	High	Unambiguous	VGTVTPNVAEAVK	[K].VGTVTPNVAEAVK.[N]					0.114212	0.0021573	0.305	1	1	1	P0A7L0	50S ribosomal protein L1 [OS=Escherichia coli K-12]	P0A7L0	P0A7L0 [142-154]	0	1284.72	13	0	3781.67	10621.3	1	1		Peak Found	High	Peak Found	High	Peak Found	High	High	2	0.4716	0	1	1	1	642.861	-0.12	-8e-05	24.5151	0.0009339	0.04588
	85.1	114.9	FALSE	High	Unambiguous	VVGQLGQVLGPR	[R].VVGQLGQVLGPR.[G]					0.000332082	0	1.669	1	1	2	P0A7L0	50S ribosomal protein L1 [OS=Escherichia coli K-12]	P0A7L0	P0A7L0 [123-134]	0	1222.73	12	0	5376.39	12449.9	1	1		High	High	High	High	High	High	High	2	0.9106	0	1	1	1	611.867	0.9	0.00055	28.4618	0	0.0001999
	74.4	125.6	FALSE	High	Unambiguous	VDFDADK	[K].VDFDADK.[L]					0.156853	0.00397639	0.226	1	1	1	P0A7L0	50S ribosomal protein L1 [OS=Escherichia coli K-12]	P0A7L0	P0A7L0 [178-184]	0	809.368	7	0	307.833	891.61	1	1		Peak Found	High	Peak Found	High	Peak Found	High	High	2	0.6142	0	1	1	1	405.187	-0.3	-0.00012	19.8805	0.001729	0.07045
			FALSE	High	Unambiguous	KSDQNVR	[R].KSDQNVR.[G]					0.113748	0.0021573	0.306	1	1	1	P0A7L0	50S ribosomal protein L1 [OS=Escherichia coli K-12]	P0A7L0	P0A7L0 [54-60]	1	846.443	7	0					No Quan Values	Not Found	High	Not Found	High	Not Found	High	High	2	0.3353	0	1	1	1	423.725	-0.82	-0.00035	13.3669	0.0009339	0.04558
	83.7	116.3	FALSE	High	Unambiguous	VAVFTQGANAEAAK	[R].VAVFTQGANAEAAK.[A]					0.000475184	0	1.586	1	1	2	P0A7L0	50S ribosomal protein L1 [OS=Escherichia coli K-12]	P0A7L0	P0A7L0 [75-88]	0	1376.72	14	0	4316.81	10297.9	1	1		High	High	High	High	High	High	High	2	0.6071	0	1	1	1	688.862	-0.43	-0.00029	23.0758	0	5.41e-05
	99.5	100.5	FALSE	High	Unambiguous	GATVLPHGTGR	[R].GATVLPHGTGR.[S]					0.111911	0.0021573	0.31	1	1	1	P0A7L0	50S ribosomal protein L1 [OS=Escherichia coli K-12]	P0A7L0	P0A7L0 [61-71]	0	1065.58	11	0	402.519	697.752	1	1		Peak Found	High	Peak Found	High	Peak Found	High	High	2	0.663	0	1	1	1	533.293	-0.77	-0.00041	18.1981	0.0009339	0.04479
	91.1	108.9	FALSE	High	Unambiguous	AAGAELVGMEDLADQIK	[K].AAGAELVGMEDLADQIK.[K]					4.34659e-05	0	2.14	1	1	3	P0A7L0	50S ribosomal protein L1 [OS=Escherichia coli K-12]	P0A7L0	P0A7L0 [89-105]	0	1730.86	17	0	3352.65	6880.94	2	2		High	High	High	High	High	High	High	2	0.8232	0	1	1	1	865.936	0.7	0.0006	35.6993	0	1.573e-06
	108.5	91.5	FALSE	High	Unambiguous	KGEMNFDVVIASPDAMR	[K].KGEMNFDVVIASPDAMR.[V]					0.0998032	0.0021573	0.338	1	1	2	P0A7L0	50S ribosomal protein L1 [OS=Escherichia coli K-12]	P0A7L0	P0A7L0 [106-122]	1	1879.9	17	0	1109.39	1606.24	1	1		High	High	High	High	High	High	High	3	0.7782	0	1	1	1	627.307	0.8	0.0005	31.8523	0.0009339	0.04308
	70.9	129.1	FALSE	High	Unambiguous	NGIIHTTIGK	[K].NGIIHTTIGK.[V]					0.00216201	0	1.235	1	1	2	P0A7L0	50S ribosomal protein L1 [OS=Escherichia coli K-12]	P0A7L0	P0A7L0 [168-177]	0	1053.61	10	0	867.408	2710.65	2	2		Peak Found	High	Peak Found	High	Peak Found	High	High	2	0.6216	0	1	1	1	527.306	0.33	0.00018	20.8018	0	0.0002533
91.2	108.8	FALSE	High	Master Protein	P62399	50S ribosomal protein L5 [OS=Escherichia coli K-12]	0	18.862	50	7	18	7	1	179	20.3	9.48	25.38	7	0	High	High
	Abundances (Scaled): F1: Sample	Abundances (Scaled): F2: Sample	Checked	Confidence	PSM Ambiguity	Sequence	Annotated Sequence	Modifications	Modifications (all possible sites)	Modifications in Master Proteins	Modifications in Master Proteins (all Sites)	Qvality PEP	Qvality q-value	SVM_Score	# Protein Groups	# Proteins	# PSMs	Master Protein Accessions	Master Protein Descriptions	Protein Accessions	Positions in Master Proteins	# Missed Cleavages	Theo. MH+ [Da]	Sequence Length	# Razor Quan Results	Abundance: F1: Sample	Abundance: F2: Sample	Abundances Count: F1: Sample	Abundances Count: F2: Sample	Quan Info	Found in File: [F1]	Found in File: [F2]	Found in Sample: [S1] F1: Sample	Found in Sample: [S2] F2: Sample	Found in Sample Group: [S1] F1: Sample	Found in Sample Group: [S2] F2: Sample	Confidence (by Search Engine): Sequest HT	Charge (by Search Engine): Sequest HT	DeltaScore (by Search Engine): Sequest HT	DeltaCn (by Search Engine): Sequest HT	Rank (by Search Engine): Sequest HT	Search Engine Rank (by Search Engine): Sequest HT	Concatenated Rank (by Search Engine): Sequest HT	m/z [Da] (by Search Engine): Sequest HT	DeltaM [ppm] (by Search Engine): Sequest HT	Deltam/z [Da] (by Search Engine): Sequest HT	RT [min] (by Search Engine): Sequest HT	Percolator q-Value (by Search Engine): Sequest HT	Percolator PEP (by Search Engine): Sequest HT
	80.5	119.5	FALSE	High	Unambiguous	GNYSMGVR	[R].GNYSMGVR.[E]					0.0626706	0	0.45	1	1	2	P62399	50S ribosomal protein L5 [OS=Escherichia coli K-12]	P62399	P62399 [126-133]	0	883.409	8	0	783.536	1998.7	1	1		High	High	High	High	High	High	High	2	0.7875	0	1	1	1	442.208	0.03	1e-05	19.3767	0	0.02072
	79.2	120.8	FALSE	High	Unambiguous	LITIAVPR	[R].LITIAVPR.[I]					0.0684351	0	0.429	1	1	2	P62399	50S ribosomal protein L5 [OS=Escherichia coli K-12]	P62399	P62399 [103-110]	0	882.577	8	0	2311.55	6049.65	1	1		High	High	High	High	High	High	High	2	0.4848	0	1	1	1	441.792	-0.27	-0.00012	29.2218	0.004123	0.1031
	89.8	110.2	FALSE	High	Unambiguous	LMTEFNYNSVMQVPR	[K].LMTEFNYNSVMQVPR.[V]					0.000822175	0	1.459	1	1	2	P62399	50S ribosomal protein L5 [OS=Escherichia coli K-12]	P62399	P62399 [16-30]	0	1828.87	15	0	1515.2	3190.97	1	1		High	High	High	High	High	High	High	2	0.7079	0	1	1	1	914.938	-1.45	-0.00132	33.5511	0	0.005485
	99.5	100.5	FALSE	High	Unambiguous	EQIIFPEIDYDK	[R].EQIIFPEIDYDK.[V]					0.00944716	0	0.893	1	1	3	P62399	50S ribosomal protein L5 [OS=Escherichia coli K-12]	P62399	P62399 [134-145]	0	1509.75	12	0	2445.98	4243.11	1	1		High	High	High	High	High	High	High	2	0.4422	0	1	1	1	755.377	-0.07	-5e-05	33.8006	0	0.001731
	105.2	94.8	FALSE	High	Unambiguous	ITLNMGVGEAIADK	[K].ITLNMGVGEAIADK.[K]					0.000931819	0	1.43	1	1	2	P62399	50S ribosomal protein L5 [OS=Escherichia coli K-12]	P62399	P62399 [34-47]	0	1431.75	14	0	782.376	1210.54	1	1		High	High	High	High	High	High	High	2	0.6689	0	1	1	1	716.379	-0.25	-0.00018	31.0143	0	8.473e-05
	71.4	128.6	FALSE	High	Unambiguous	LLDNAAADLAAISGQKPLITK	[K].LLDNAAADLAAISGQKPLITK.[A]					0.00622023	0	0.99	1	1	4	P62399	50S ribosomal protein L5 [OS=Escherichia coli K-12]	P62399	P62399 [49-69]	0	2123.21	21	0	568.479	1757.51	1	1		High	High	High	High	High	High	High	3	0.6891	0	1	1	1	708.407	-0.53	-0.00038	34.445	0	0.001002
	200		FALSE	High	Unambiguous	ALLAAFDFPFRK	[R].ALLAAFDFPFRK.[-]					0.0765973	0	0.402	1	1	3	P62399	50S ribosomal protein L5 [OS=Escherichia coli K-12]	P62399	P62399 [168-179]	1	1395.78	12	0	594.82		1			High	High	High	High	High	High	High	3	0.5109	0	1	1	1	465.93	-1.63	-0.00076	36.5075	0	0.0269
56.8	143.2	FALSE	High	Master Protein	P0A7S9	30S ribosomal protein S13 [OS=Escherichia coli K-12]	0	30.871	53	6	16	6	1	118	13.1	10.78	45.62	6	0	High	High
	Abundances (Scaled): F1: Sample	Abundances (Scaled): F2: Sample	Checked	Confidence	PSM Ambiguity	Sequence	Annotated Sequence	Modifications	Modifications (all possible sites)	Modifications in Master Proteins	Modifications in Master Proteins (all Sites)	Qvality PEP	Qvality q-value	SVM_Score	# Protein Groups	# Proteins	# PSMs	Master Protein Accessions	Master Protein Descriptions	Protein Accessions	Positions in Master Proteins	# Missed Cleavages	Theo. MH+ [Da]	Sequence Length	# Razor Quan Results	Abundance: F1: Sample	Abundance: F2: Sample	Abundances Count: F1: Sample	Abundances Count: F2: Sample	Quan Info	Found in File: [F1]	Found in File: [F2]	Found in Sample: [S1] F1: Sample	Found in Sample: [S2] F2: Sample	Found in Sample Group: [S1] F1: Sample	Found in Sample Group: [S2] F2: Sample	Confidence (by Search Engine): Sequest HT	Charge (by Search Engine): Sequest HT	DeltaScore (by Search Engine): Sequest HT	DeltaCn (by Search Engine): Sequest HT	Rank (by Search Engine): Sequest HT	Search Engine Rank (by Search Engine): Sequest HT	Concatenated Rank (by Search Engine): Sequest HT	m/z [Da] (by Search Engine): Sequest HT	DeltaM [ppm] (by Search Engine): Sequest HT	Deltam/z [Da] (by Search Engine): Sequest HT	RT [min] (by Search Engine): Sequest HT	Percolator q-Value (by Search Engine): Sequest HT	Percolator PEP (by Search Engine): Sequest HT
	45.4	154.6	FALSE	High	Unambiguous	IAGINIPDHK	[R].IAGINIPDHK.[H]					0.00228677	0	1.222	1	1	3	P0A7S9	30S ribosomal protein S13 [OS=Escherichia coli K-12]	P0A7S9	P0A7S9 [4-13]	0	1077.61	10	0	2085.05	12180.2	2	2		Peak Found	High	Peak Found	High	Peak Found	High	High	2	0.7143	0	1	1	1	539.307	0.63	0.00034	24.992	0	0.000273
	52.8	147.2	FALSE	High	Unambiguous	ISELSEGQIDTLR	[K].ISELSEGQIDTLR.[D]					0.000343752	0	1.661	1	1	2	P0A7S9	30S ribosomal protein S13 [OS=Escherichia coli K-12]	P0A7S9	P0A7S9 [45-57]	0	1460.76	13	0	1208.01	5784.28	1	1		High	High	High	High	High	High	High	2	0.6531	0	1	1	1	730.884	0.47	0.00035	27.9596	0	2.85e-05
	42.2	157.8	FALSE	High	Unambiguous	FVVEGDLR	[K].FVVEGDLR.[R]					0.060346	0	0.459	1	1	2	P0A7S9	30S ribosomal protein S13 [OS=Escherichia coli K-12]	P0A7S9	P0A7S9 [63-70]	0	934.499	8	0	2444.64	15682.3	1	1		High	High	High	High	High	High	High	2	0.5519	0	1	1	1	467.753	0.12	6e-05	25.7427	0	0.01964
	60.6	139.4	FALSE	High	Unambiguous	HAVIALTSIYGVGK	[K].HAVIALTSIYGVGK.[T]					0.000117324	0	1.91	1	1	4	P0A7S9	30S ribosomal protein S13 [OS=Escherichia coli K-12]	P0A7S9	P0A7S9 [14-27]	0	1428.82	14	0	4225.02	16688	2	2		High	High	High	High	High	High	High	2	0.7558	0	1	1	1	714.914	0.08	6e-05	30.2375	0	1.204e-05
	60.6	139.4	FALSE	High	Unambiguous	AILAAAGIAEDVK	[K].AILAAAGIAEDVK.[I]					2.10454e-05	0	2.308	1	1	2	P0A7S9	30S ribosomal protein S13 [OS=Escherichia coli K-12]	P0A7S9	P0A7S9 [32-44]	0	1241.71	13	0	7787.22	30782.8	1	1		High	High	High	High	High	High	High	2	0.7966	0	1	1	1	621.358	-0.35	-0.00022	29.4093	0	6.098e-07
	65	135	FALSE	High	Unambiguous	ISELSEGQIDTLRDEVAK	[K].ISELSEGQIDTLRDEVAK.[F]					0.00837395	0	0.921	1	1	3	P0A7S9	30S ribosomal protein S13 [OS=Escherichia coli K-12]	P0A7S9	P0A7S9 [45-62]	1	2003.03	18	0	5630.18	20091.7	1	2		High	High	High	High	High	High	High	2	0.6163	0	1	1	1	1002.01	-3.44	-0.00345	30.9382	0	0.004778
83.4	116.6	FALSE	High	Master Protein	C4ZSQ9	translation initiation factor IF-2 [OS=Escherichia coli BW2952]	0	32.088	13	11	15	11	1	890	97.3	6.07	30.69	11	0	High	High
	Abundances (Scaled): F1: Sample	Abundances (Scaled): F2: Sample	Checked	Confidence	PSM Ambiguity	Sequence	Annotated Sequence	Modifications	Modifications (all possible sites)	Modifications in Master Proteins	Modifications in Master Proteins (all Sites)	Qvality PEP	Qvality q-value	SVM_Score	# Protein Groups	# Proteins	# PSMs	Master Protein Accessions	Master Protein Descriptions	Protein Accessions	Positions in Master Proteins	# Missed Cleavages	Theo. MH+ [Da]	Sequence Length	# Razor Quan Results	Abundance: F1: Sample	Abundance: F2: Sample	Abundances Count: F1: Sample	Abundances Count: F2: Sample	Quan Info	Found in File: [F1]	Found in File: [F2]	Found in Sample: [S1] F1: Sample	Found in Sample: [S2] F2: Sample	Found in Sample Group: [S1] F1: Sample	Found in Sample Group: [S2] F2: Sample	Confidence (by Search Engine): Sequest HT	Charge (by Search Engine): Sequest HT	DeltaScore (by Search Engine): Sequest HT	DeltaCn (by Search Engine): Sequest HT	Rank (by Search Engine): Sequest HT	Search Engine Rank (by Search Engine): Sequest HT	Concatenated Rank (by Search Engine): Sequest HT	m/z [Da] (by Search Engine): Sequest HT	DeltaM [ppm] (by Search Engine): Sequest HT	Deltam/z [Da] (by Search Engine): Sequest HT	RT [min] (by Search Engine): Sequest HT	Percolator q-Value (by Search Engine): Sequest HT	Percolator PEP (by Search Engine): Sequest HT
	86.2	113.8	FALSE	High	Unambiguous	AAQVPVVVAVNK	[K].AAQVPVVVAVNK.[I]					0.0645381	0	0.443	1	3	2	C4ZSQ9	translation initiation factor IF-2 [OS=Escherichia coli BW2952]	P0A705-2; P0A705-3; C4ZSQ9	C4ZSQ9 [488-499]	0	1194.72	12	0	432.314	979.002	1	1		High	High	High	High	High	High	High	2	0.3235	0	1	1	1	597.864	0.6	0.00036	25.67	0.0009339	0.03707
	91.2	108.8	FALSE	High	Unambiguous	ENELEEAVMSDR	[R].ENELEEAVMSDR.[D]					0.00246083	0	1.205	1	3	1	C4ZSQ9	translation initiation factor IF-2 [OS=Escherichia coli BW2952]	P0A705-2; P0A705-3; C4ZSQ9	C4ZSQ9 [370-381]	0	1421.62	12	0	277.433	568.549	1	1		Peak Found	High	Peak Found	High	Peak Found	High	High	2	0.664	0	1	1	1	711.314	-0.11	-8e-05	30.5673	0	0.0002998
	78.6	121.4	FALSE	High	Unambiguous	TSLLDYIR	[K].TSLLDYIR.[S]					0.0203924	0	0.714	1	3	1	C4ZSQ9	translation initiation factor IF-2 [OS=Escherichia coli BW2952]	P0A705-2; P0A705-3; C4ZSQ9	C4ZSQ9 [405-412]	0	980.541	8	0	306.547	812.742	1	1		Peak Found	High	Peak Found	High	Peak Found	High	High	2	0.7131	0	1	1	1	490.773	-2.07	-0.00101	34.8406	0	0.004738
			FALSE	High	Unambiguous	KVIEAESLDLR	[R].KVIEAESLDLR.[Y]					0.190779	0.0058262	0.176	1	3	1	C4ZSQ9	translation initiation factor IF-2 [OS=Escherichia coli BW2952]	P0A705-2; P0A705-3; C4ZSQ9	C4ZSQ9 [756-766]	1	1272.72	11	0					No Quan Values	Not Found	High	Not Found	High	Not Found	High	High	3	0.3359	0	1	1	1	424.911	2.22	0.00094	25.0132	0.002523	0.09181
		200	FALSE	High	Unambiguous	ADVQGSVEAISDSLLK	[K].ADVQGSVEAISDSLLK.[L]					0.00043213	0	1.608	1	3	2	C4ZSQ9	translation initiation factor IF-2 [OS=Escherichia coli BW2952]	P0A705-2; P0A705-3; C4ZSQ9	C4ZSQ9 [695-710]	0	1631.85	16	0		687.788		1		High	High	High	High	High	High	High	2	0.6493	0	1	1	1	816.428	0.08	6e-05	36.3943	0	3.117e-05
	105.3	94.7	FALSE	High	Unambiguous	AAMSGMLSPELK	[K].AAMSGMLSPELK.[Q]					0.0053722	0	1.024	1	3	2	C4ZSQ9	translation initiation factor IF-2 [OS=Escherichia coli BW2952]	P0A705-2; P0A705-3; C4ZSQ9	C4ZSQ9 [780-791]	0	1234.62	12	0	536.495	828.121	1	1		High	High	High	High	High	High	High	2	0.784	0	1	1	1	617.813	1.34	0.00083	28.9582	0	0.0008302
	92	108	FALSE	High	Unambiguous	QQIIGLAEVR	[K].QQIIGLAEVR.[D]					0.0187158	0	0.734	1	3	2	C4ZSQ9	translation initiation factor IF-2 [OS=Escherichia coli BW2952]	P0A705-2; P0A705-3; C4ZSQ9	C4ZSQ9 [792-801]	0	1126.66	10	0	526.49	1061.34	1	1		High	High	High	High	High	High	High	2	0.701	0	1	1	1	563.833	0.13	7e-05	28.9779	0	0.004225
			FALSE	High	Unambiguous	VIEAESLDLR	[K].VIEAESLDLR.[Y]					0.0490825	0	0.508	1	3	1	C4ZSQ9	translation initiation factor IF-2 [OS=Escherichia coli BW2952]	P0A705-2; P0A705-3; C4ZSQ9	C4ZSQ9 [757-766]	0	1144.62	10	0					No Quan Values	Not Found	High	Not Found	High	Not Found	High	High	2	0.702	0	1	1	1	572.814	-0.43	-0.00025	27.7051	0	0.01497
	81.3	118.7	FALSE	High	Unambiguous	LVQQFADAGIR	[R].LVQQFADAGIR.[K]					0.00018461	0	1.805	1	1	1	C4ZSQ9	translation initiation factor IF-2 [OS=Escherichia coli BW2952]	C4ZSQ9	C4ZSQ9 [20-30]	0	1217.66	11	0	462.532	1158.57	1	1		Peak Found	High	Peak Found	High	Peak Found	High	High	2	0.5909	0	1	1	1	609.335	-0.04	-2e-05	26.8674	0	1.032e-05
			FALSE	High	Unambiguous	GMASGAVIESFLDK	[K].GMASGAVIESFLDK.[G]					0.000662559	0	1.509	1	3	1	C4ZSQ9	translation initiation factor IF-2 [OS=Escherichia coli BW2952]	P0A705-2; P0A705-3; C4ZSQ9	C4ZSQ9 [563-576]	0	1424.71	14	0					No Quan Values	Not Found	High	Not Found	High	Not Found	High	High	2	0.7732	0	1	1	1	712.858	-0.76	-0.00054	36.4016	0	5.446e-05
			FALSE	High	Unambiguous	APVVTIMGHVDHGK	[R].APVVTIMGHVDHGK.[T]					0.0150345	0	0.785	1	3	1	C4ZSQ9	translation initiation factor IF-2 [OS=Escherichia coli BW2952]	P0A705-2; P0A705-3; C4ZSQ9	C4ZSQ9 [391-404]	0	1460.77	14	0					No Quan Values	Not Found	High	Not Found	High	Not Found	High	High	3	0.794	0	1	1	1	487.597	5.15	0.00251	23.828	0	0.003167
22.8	177.2	FALSE	High	Master Protein	C4ZYI0	translation initiation factor IF-3 [OS=Escherichia coli BW2952]	0	27.489	49	6	14	6	1	180	20.6	9.52	42.19	6	0	High	High
	Abundances (Scaled): F1: Sample	Abundances (Scaled): F2: Sample	Checked	Confidence	PSM Ambiguity	Sequence	Annotated Sequence	Modifications	Modifications (all possible sites)	Modifications in Master Proteins	Modifications in Master Proteins (all Sites)	Qvality PEP	Qvality q-value	SVM_Score	# Protein Groups	# Proteins	# PSMs	Master Protein Accessions	Master Protein Descriptions	Protein Accessions	Positions in Master Proteins	# Missed Cleavages	Theo. MH+ [Da]	Sequence Length	# Razor Quan Results	Abundance: F1: Sample	Abundance: F2: Sample	Abundances Count: F1: Sample	Abundances Count: F2: Sample	Quan Info	Found in File: [F1]	Found in File: [F2]	Found in Sample: [S1] F1: Sample	Found in Sample: [S2] F2: Sample	Found in Sample Group: [S1] F1: Sample	Found in Sample Group: [S2] F2: Sample	Confidence (by Search Engine): Sequest HT	Charge (by Search Engine): Sequest HT	DeltaScore (by Search Engine): Sequest HT	DeltaCn (by Search Engine): Sequest HT	Rank (by Search Engine): Sequest HT	Search Engine Rank (by Search Engine): Sequest HT	Concatenated Rank (by Search Engine): Sequest HT	m/z [Da] (by Search Engine): Sequest HT	DeltaM [ppm] (by Search Engine): Sequest HT	Deltam/z [Da] (by Search Engine): Sequest HT	RT [min] (by Search Engine): Sequest HT	Percolator q-Value (by Search Engine): Sequest HT	Percolator PEP (by Search Engine): Sequest HT
	23.3	176.7	FALSE	High	Unambiguous	AEEAGVDLVEISPNAEPPVCR	[K].AEEAGVDLVEISPNAEPPVCR.[I]	1xCarbamidomethyl [C20]	1xCarbamidomethyl [C20]			0.0147149	0	0.79	1	1	3	C4ZYI0	translation initiation factor IF-3 [OS=Escherichia coli BW2952]	C4ZYI0	C4ZYI0 [46-66]	0	2252.09	21	0	360.35	4688.06	1	2		Peak Found	High	Peak Found	High	Peak Found	High	High	2	0.802	0	1	1	1	1126.54	-3.18	-0.00359	31.5997	0	0.01041
	21.1	178.9	FALSE	High	Unambiguous	EMAHQQIGMEVLNR	[R].EMAHQQIGMEVLNR.[V]					0.00343053	0	1.128	1	1	2	C4ZYI0	translation initiation factor IF-3 [OS=Escherichia coli BW2952]	C4ZYI0	C4ZYI0 [134-147]	0	1655.8	14	0	464.881	6755.85	1	1		High	High	High	High	High	High	High	3	0.8809	0	1	1	1	552.604	-0.87	-0.00048	26.4359	0	0.0004626
	23.8	176.2	FALSE	High	Unambiguous	VKDDLQELAVVESFPTK	[R].VKDDLQELAVVESFPTK.[I]					0.000315317	0	1.681	1	1	4	C4ZYI0	translation initiation factor IF-3 [OS=Escherichia coli BW2952]	C4ZYI0	C4ZYI0 [148-164]	1	1918.02	17	0	499.762	6350.89	1	2		High	High	High	High	High	High	High	3	0.7805	0	1	1	1	640.012	2.48	0.00159	33.0559	0	0.01999
	31.4	168.6	FALSE	High	Unambiguous	LTGLEGEQLGIVSLR	[R].LTGLEGEQLGIVSLR.[E]					0.00017989	0	1.811	1	1	2	C4ZYI0	translation initiation factor IF-3 [OS=Escherichia coli BW2952]	C4ZYI0	C4ZYI0 [26-40]	0	1584.9	15	0	1142.25	10546.5	1	1		High	High	High	High	High	High	High	2	0.6187	0	1	1	1	792.951	-0.21	-0.00017	34.1289	0	9.971e-06
	18.8	181.2	FALSE	High	Unambiguous	QMIMVLAPK	[R].QMIMVLAPK.[K]					0.158726	0.00397639	0.223	1	1	1	C4ZYI0	translation initiation factor IF-3 [OS=Escherichia coli BW2952]	C4ZYI0	C4ZYI0 [169-177]	0	1030.58	9	0	299.928	4976.92	1	1		Peak Found	High	Peak Found	High	Peak Found	High	High	2	0.5181	0	1	1	1	515.794	1.16	0.0006	29.8696	0.001729	0.0716
	11.1	188.9	FALSE	High	Unambiguous	FRPGTDEGDYQVK	[K].FRPGTDEGDYQVK.[L]					0.000447315	0	1.6	1	1	2	C4ZYI0	translation initiation factor IF-3 [OS=Escherichia coli BW2952]	C4ZYI0	C4ZYI0 [98-110]	0	1511.71	13	0	227.854	6662.67	1	2		Peak Found	High	Peak Found	High	Peak Found	High	High	3	0.7017	0	1	1	1	504.576	-0.21	-0.00011	21.3322	0	3.267e-05
17.4	182.6	FALSE	High	Master Protein	C4ZUF6	50S ribosomal protein L15 [OS=Escherichia coli BW2952]	0	23.37	58	8	14	8	1	144	15	11.18	32.3	8	0	High	High
	Abundances (Scaled): F1: Sample	Abundances (Scaled): F2: Sample	Checked	Confidence	PSM Ambiguity	Sequence	Annotated Sequence	Modifications	Modifications (all possible sites)	Modifications in Master Proteins	Modifications in Master Proteins (all Sites)	Qvality PEP	Qvality q-value	SVM_Score	# Protein Groups	# Proteins	# PSMs	Master Protein Accessions	Master Protein Descriptions	Protein Accessions	Positions in Master Proteins	# Missed Cleavages	Theo. MH+ [Da]	Sequence Length	# Razor Quan Results	Abundance: F1: Sample	Abundance: F2: Sample	Abundances Count: F1: Sample	Abundances Count: F2: Sample	Quan Info	Found in File: [F1]	Found in File: [F2]	Found in Sample: [S1] F1: Sample	Found in Sample: [S2] F2: Sample	Found in Sample Group: [S1] F1: Sample	Found in Sample Group: [S2] F2: Sample	Confidence (by Search Engine): Sequest HT	Charge (by Search Engine): Sequest HT	DeltaScore (by Search Engine): Sequest HT	DeltaCn (by Search Engine): Sequest HT	Rank (by Search Engine): Sequest HT	Search Engine Rank (by Search Engine): Sequest HT	Concatenated Rank (by Search Engine): Sequest HT	m/z [Da] (by Search Engine): Sequest HT	DeltaM [ppm] (by Search Engine): Sequest HT	Deltam/z [Da] (by Search Engine): Sequest HT	RT [min] (by Search Engine): Sequest HT	Percolator q-Value (by Search Engine): Sequest HT	Percolator PEP (by Search Engine): Sequest HT
	17.8	182.2	FALSE	High	Unambiguous	VEGGVVDLNTLK	[K].VEGGVVDLNTLK.[A]					0.000734886	0	1.485	1	1	2	C4ZUF6	50S ribosomal protein L15 [OS=Escherichia coli BW2952]	C4ZUF6	C4ZUF6 [85-96]	0	1243.69	12	0	1223.82	21460.8	1	1		High	High	High	High	High	High	High	2	0.7115	0	1	1	1	622.348	-0.85	-0.00053	28.505	0	6.206e-05
	45.8	154.2	FALSE	High	Unambiguous	AANIIGIQIEFAK	[K].AANIIGIQIEFAK.[V]					0.000700805	0	1.496	1	1	2	C4ZUF6	50S ribosomal protein L15 [OS=Escherichia coli BW2952]	C4ZUF6	C4ZUF6 [97-109]	0	1387.79	13	0	542.873	3138.56	1	1		High	High	High	High	High	High	High	2	0.7077	0	1	1	1	694.4	-1.63	-0.00113	35.3701	0	0.0004311
	16.8	183.2	FALSE	High	Unambiguous	GFEGGQMPLYR	[R].GFEGGQMPLYR.[R]					0.00142863	0	1.331	1	1	2	C4ZUF6	50S ribosomal protein L15 [OS=Escherichia coli BW2952]	C4ZUF6	C4ZUF6 [49-59]	0	1254.59	11	0	753.329	14120.3	1	1		High	High	High	High	High	High	High	2	0.7184	0	1	1	1	627.799	-1.51	-0.00095	28.2131	0	0.0001478
		200	FALSE	High	Unambiguous	AAIEAAGGK	[R].AAIEAAGGK.[I]					0.00558474	0	1.015	1	1	1	C4ZUF6	50S ribosomal protein L15 [OS=Escherichia coli BW2952]	C4ZUF6	C4ZUF6 [133-141]	0	787.431	9	0		3185.8		1		Not Found	High	Not Found	High	Not Found	High	High	2	0.5539	0	1	1	1	394.218	-1.46	-0.00057	15.8837	0	0.000873
	11.8	188.2	FALSE	High	Unambiguous	LNTLSPAEGSK	[R].LNTLSPAEGSK.[K]					0.0648092	0	0.442	1	1	2	C4ZUF6	50S ribosomal protein L15 [OS=Escherichia coli BW2952]	C4ZUF6	C4ZUF6 [3-13]	0	1116.59	11	0	418.174	11484.4	1	1		High	High	High	High	High	High	High	2	0.5731	0	1	1	1	558.799	1.34	0.00075	19.6839	0	0.02156
	17.1	182.9	FALSE	High	Unambiguous	AAITAELR	[KR].AAITAELR.[LS]					0.0421391	0	0.544	1	2	4	C4ZUF6	50S ribosomal protein L15 [OS=Escherichia coli BW2952]	C4ZUF6; P75981	C4ZUF6 [71-78]	0	844.489	8	0	512.797	9386.83	1	1		High	High	High	High	High	High	High	2	0	0	1	1	1	422.747	-1.81	-0.00076	22.3414	0	0.01225
	19.3	180.7	FALSE	High	Unambiguous	VILAGEVTTPVTVR	[K].VILAGEVTTPVTVR.[G]					0.00255827	0	1.196	1	1	2	C4ZUF6	50S ribosomal protein L15 [OS=Escherichia coli BW2952]	C4ZUF6	C4ZUF6 [110-123]	0	1454.86	14	0	1939.65	31208.1	1	1		High	High	High	High	High	High	High	2	0.8143	0	1	1	1	727.935	2.86	0.00208	29.4397	0	0.0003556
		200	FALSE	High	Selected	LSDLAK	[R].LSDLAK.[V]					0.21736	0.00959898	0.142	1	1	1	C4ZUF6	50S ribosomal protein L15 [OS=Escherichia coli BW2952]	C4ZUF6	C4ZUF6 [79-84]	0	646.377	6	0		3143.42		1		Not Found	High	Not Found	High	Not Found	High	High	2		0.025	2	2	2	323.692	-1.49	-0.00048	17.2108	0.004123	0.1094
38	162	FALSE	High	Master Protein	B1X6G2	50S ribosomal protein L14 [OS=Escherichia coli str. K-12 substr. DH10B]	0	20.13	50	5	13	5	1	123	13.5	10.42	28.08	5	0	High	High
	Abundances (Scaled): F1: Sample	Abundances (Scaled): F2: Sample	Checked	Confidence	PSM Ambiguity	Sequence	Annotated Sequence	Modifications	Modifications (all possible sites)	Modifications in Master Proteins	Modifications in Master Proteins (all Sites)	Qvality PEP	Qvality q-value	SVM_Score	# Protein Groups	# Proteins	# PSMs	Master Protein Accessions	Master Protein Descriptions	Protein Accessions	Positions in Master Proteins	# Missed Cleavages	Theo. MH+ [Da]	Sequence Length	# Razor Quan Results	Abundance: F1: Sample	Abundance: F2: Sample	Abundances Count: F1: Sample	Abundances Count: F2: Sample	Quan Info	Found in File: [F1]	Found in File: [F2]	Found in Sample: [S1] F1: Sample	Found in Sample: [S2] F2: Sample	Found in Sample Group: [S1] F1: Sample	Found in Sample Group: [S2] F2: Sample	Confidence (by Search Engine): Sequest HT	Charge (by Search Engine): Sequest HT	DeltaScore (by Search Engine): Sequest HT	DeltaCn (by Search Engine): Sequest HT	Rank (by Search Engine): Sequest HT	Search Engine Rank (by Search Engine): Sequest HT	Concatenated Rank (by Search Engine): Sequest HT	m/z [Da] (by Search Engine): Sequest HT	DeltaM [ppm] (by Search Engine): Sequest HT	Deltam/z [Da] (by Search Engine): Sequest HT	RT [min] (by Search Engine): Sequest HT	Percolator q-Value (by Search Engine): Sequest HT	Percolator PEP (by Search Engine): Sequest HT
	37	163	FALSE	High	Unambiguous	YAGVGDIIK	[R].YAGVGDIIK.[I]					0.00948793	0	0.892	1	1	2	B1X6G2	50S ribosomal protein L14 [OS=Escherichia coli str. K-12 substr. DH10B]	B1X6G2	B1X6G2 [32-40]	0	935.52	9	0	868.662	6576.19	1	1		High	High	High	High	High	High	High	2	0.4471	0	1	1	1	468.263	-0.8	-0.00038	27.0663	0.0009339	0.03956
	60.9	139.1	FALSE	High	Unambiguous	MIQEQTMLNVADNSGAR	[-].MIQEQTMLNVADNSGAR.[R]					0.000245472	0	1.739	1	1	4	B1X6G2	50S ribosomal protein L14 [OS=Escherichia coli str. K-12 substr. DH10B]	B1X6G2	B1X6G2 [1-17]	0	1877.88	17	0	1357.83	5323.36	2	2		High	High	High	High	High	High	High	2	0.7313	0	1	1	1	939.446	0.12	0.00011	29.0674	0	4.033e-05
	45.2	154.8	FALSE	High	Unambiguous	FDGNACVLLNNNSEQPIGTR	[R].FDGNACVLLNNNSEQPIGTR.[I]	1xCarbamidomethyl [C6]	1xCarbamidomethyl [C6]			0.0084464	0	0.919	1	1	4	B1X6G2	50S ribosomal protein L14 [OS=Escherichia coli str. K-12 substr. DH10B]	B1X6G2	B1X6G2 [79-98]	0	2219.05	20	0	526.475	3091.03	1	1		High	High	High	High	High	High	High	2	0.6902	0	1	1	1	1110.03	-0.13	-0.00014	29.617	0	0.007404
		200	FALSE	High	Unambiguous	VLGGSHR	[K].VLGGSHR.[R]					0.0998032	0.0021573	0.338	1	1	1	B1X6G2	50S ribosomal protein L14 [OS=Escherichia coli str. K-12 substr. DH10B]	B1X6G2	B1X6G2 [24-30]	0	725.405	7	0		2163.03		1		Not Found	High	Not Found	High	Not Found	High	High	2	0.6716	0	1	1	1	363.206	0.04	2e-05	14.3105	0.0009339	0.03832
	24.2	175.8	FALSE	High	Unambiguous	RPDGSVIR	[R].RPDGSVIR.[F]					0.0397067	0	0.558	1	1	2	B1X6G2	50S ribosomal protein L14 [OS=Escherichia coli str. K-12 substr. DH10B]	B1X6G2	B1X6G2 [71-78]	0	899.506	8	0	589.234	7342.99	1	1		High	High	High	High	High	High	High	2	0.8438	0	1	1	1	450.257	0.41	0.00019	16.4987	0	0.01136
36.6	163.4	FALSE	High	Master Protein	P0AA10	50S ribosomal protein L13 [OS=Escherichia coli K-12]	0	17.742	63	7	13	7	1	142	16	9.91	23.5	7	0	High	High
	Abundances (Scaled): F1: Sample	Abundances (Scaled): F2: Sample	Checked	Confidence	PSM Ambiguity	Sequence	Annotated Sequence	Modifications	Modifications (all possible sites)	Modifications in Master Proteins	Modifications in Master Proteins (all Sites)	Qvality PEP	Qvality q-value	SVM_Score	# Protein Groups	# Proteins	# PSMs	Master Protein Accessions	Master Protein Descriptions	Protein Accessions	Positions in Master Proteins	# Missed Cleavages	Theo. MH+ [Da]	Sequence Length	# Razor Quan Results	Abundance: F1: Sample	Abundance: F2: Sample	Abundances Count: F1: Sample	Abundances Count: F2: Sample	Quan Info	Found in File: [F1]	Found in File: [F2]	Found in Sample: [S1] F1: Sample	Found in Sample: [S2] F2: Sample	Found in Sample Group: [S1] F1: Sample	Found in Sample Group: [S2] F2: Sample	Confidence (by Search Engine): Sequest HT	Charge (by Search Engine): Sequest HT	DeltaScore (by Search Engine): Sequest HT	DeltaCn (by Search Engine): Sequest HT	Rank (by Search Engine): Sequest HT	Search Engine Rank (by Search Engine): Sequest HT	Concatenated Rank (by Search Engine): Sequest HT	m/z [Da] (by Search Engine): Sequest HT	DeltaM [ppm] (by Search Engine): Sequest HT	Deltam/z [Da] (by Search Engine): Sequest HT	RT [min] (by Search Engine): Sequest HT	Percolator q-Value (by Search Engine): Sequest HT	Percolator PEP (by Search Engine): Sequest HT
	43.7	156.3	FALSE	High	Unambiguous	VYAGNEHNHAAQQPQVLDI	[K].VYAGNEHNHAAQQPQVLDI.[-]					0.0218403	0	0.698	1	1	2	P0AA10	50S ribosomal protein L13 [OS=Escherichia coli K-12]	P0AA10	P0AA10 [124-142]	0	2104.02	19	0	1020.47	6264.84	1	1		High	High	High	High	High	High	High	3	0.7611	0	1	1	1	702.011	-0.59	-0.00042	26.2054	0	0.005175
	47.3	152.7	FALSE	High	Unambiguous	QATFEEMIAR	[K].QATFEEMIAR.[R]					0.0029625	0	1.162	1	1	2	P0AA10	50S ribosomal protein L13 [OS=Escherichia coli K-12]	P0AA10	P0AA10 [86-95]	0	1195.58	10	0	1797.49	9967.44	1	1		High	High	High	High	High	High	High	2	0.7562	0	1	1	1	598.291	-2.29	-0.00137	30.2616	0	0.0003823
	23.6	176.4	FALSE	High	Unambiguous	LATELAR	[R].LATELAR.[R]					0.0339216	0	0.595	1	1	1	P0AA10	50S ribosomal protein L13 [OS=Escherichia coli K-12]	P0AA10	P0AA10 [28-34]	0	773.452	7	0	724.195	9285.86	1	1		Peak Found	High	Peak Found	High	Peak Found	High	High	2	0.5089	0	1	1	1	387.229	0.15	6e-05	19.8097	0	0.00923
	35.9	164.1	FALSE	High	Unambiguous	TFTAKPETVK	[K].TFTAKPETVK.[R]					0.109653	0.0021573	0.315	1	1	2	P0AA10	50S ribosomal protein L13 [OS=Escherichia coli K-12]	P0AA10	P0AA10 [3-12]	0	1121.62	10	0	1182.93	9290.9	2	2		Peak Found	High	Peak Found	High	Peak Found	High	High	2	0.7768	0	1	1	1	561.314	1.11	0.00062	18.124	0.0009339	0.04336
	41.8	158.2	FALSE	High	Unambiguous	AEYTPHVDTGDYIIVLNADK	[K].AEYTPHVDTGDYIIVLNADK.[V]					0.000453146	0	1.597	1	1	3	P0AA10	50S ribosomal protein L13 [OS=Escherichia coli K-12]	P0AA10	P0AA10 [42-61]	0	2234.1	20	0	1844.79	11971.5	1	1		High	High	High	High	High	High	High	3	0.608	0	1	1	1	745.369	-2.15	-0.0016	32.6442	0	3.318e-05
		200	FALSE	High	Unambiguous	VYYHHTGHIGGIK	[K].VYYHHTGHIGGIK.[Q]					0.0158301	0	0.773	1	1	2	P0AA10	50S ribosomal protein L13 [OS=Escherichia coli K-12]	P0AA10	P0AA10 [73-85]	0	1481.76	13	0		2628.29		1		High	High	High	High	High	High	High	3	0.5633	0	1	1	1	494.593	-1.17	-0.00058	17.9066	0	0.003401
	32.3	167.7	FALSE	High	Unambiguous	DWYVVDATGK	[R].DWYVVDATGK.[T]					0.193753	0.0058262	0.172	1	1	1	P0AA10	50S ribosomal protein L13 [OS=Escherichia coli K-12]	P0AA10	P0AA10 [14-23]	0	1153.55	10	0	789.233	7046.21	1	1		Peak Found	High	Peak Found	High	Peak Found	High	High	2	0.8981	0	1	1	1	577.279	-1.24	-0.00072	29.8195	0.002523	0.09378
119.2	80.8	FALSE	High	Master Protein	P0A805	ribosome-recycling factor [OS=Escherichia coli K-12]	0	15.682	37	7	13	7	1	185	20.6	6.89	16.04	7	0	High	High
	Abundances (Scaled): F1: Sample	Abundances (Scaled): F2: Sample	Checked	Confidence	PSM Ambiguity	Sequence	Annotated Sequence	Modifications	Modifications (all possible sites)	Modifications in Master Proteins	Modifications in Master Proteins (all Sites)	Qvality PEP	Qvality q-value	SVM_Score	# Protein Groups	# Proteins	# PSMs	Master Protein Accessions	Master Protein Descriptions	Protein Accessions	Positions in Master Proteins	# Missed Cleavages	Theo. MH+ [Da]	Sequence Length	# Razor Quan Results	Abundance: F1: Sample	Abundance: F2: Sample	Abundances Count: F1: Sample	Abundances Count: F2: Sample	Quan Info	Found in File: [F1]	Found in File: [F2]	Found in Sample: [S1] F1: Sample	Found in Sample: [S2] F2: Sample	Found in Sample Group: [S1] F1: Sample	Found in Sample Group: [S2] F2: Sample	Confidence (by Search Engine): Sequest HT	Charge (by Search Engine): Sequest HT	DeltaScore (by Search Engine): Sequest HT	DeltaCn (by Search Engine): Sequest HT	Rank (by Search Engine): Sequest HT	Search Engine Rank (by Search Engine): Sequest HT	Concatenated Rank (by Search Engine): Sequest HT	m/z [Da] (by Search Engine): Sequest HT	DeltaM [ppm] (by Search Engine): Sequest HT	Deltam/z [Da] (by Search Engine): Sequest HT	RT [min] (by Search Engine): Sequest HT	Percolator q-Value (by Search Engine): Sequest HT	Percolator PEP (by Search Engine): Sequest HT
	95.8	104.2	FALSE	High	Unambiguous	LTDAAIK	[K].LTDAAIK.[K]					0.151353	0.00397639	0.235	1	1	1	P0A805	ribosome-recycling factor [OS=Escherichia coli K-12]	P0A805	P0A805 [163-169]	0	731.43	7	0	485.6	906.34	1	1		Peak Found	High	Peak Found	High	Peak Found	High	High	2	0.0516	0	1	1	1	366.218	-1.34	-0.00049	18.2672	0.001729	0.06709
	145.5	54.5	FALSE	High	Unambiguous	CVEAFK	[K].CVEAFK.[T]	1xCarbamidomethyl [C1]	1xCarbamidomethyl [C1]			0.0998032	0.0021573	0.338	1	1	2	P0A805	ribosome-recycling factor [OS=Escherichia coli K-12]	P0A805	P0A805 [16-21]	0	753.36	6	0	5441.14	3494.93	1	1		High	High	High	High	High	High	High	2	0.1392	0	1	1	1	377.183	-0.71	-0.00027	18.7247	0.0009339	0.03832
	121.2	78.8	FALSE	High	Unambiguous	AIMASDLGLNPNSAGSDIR	[K].AIMASDLGLNPNSAGSDIR.[V]					0.00117642	0	1.376	1	1	2	P0A805	ribosome-recycling factor [OS=Escherichia coli K-12]	P0A805	P0A805 [81-99]	0	1901.94	19	0	2729.38	3046.87	1	1		High	High	High	High	High	High	High	2	0.7123	0	1	1	1	951.474	0.91	0.00086	30.5783	0	0.0001151
	92.5	107.5	FALSE	High	Unambiguous	KIEAALADK	[K].KIEAALADK.[E]					0.00805551	0	0.93	1	1	2	P0A805	ribosome-recycling factor [OS=Escherichia coli K-12]	P0A805	P0A805 [170-178]	1	958.557	9	0	1022.53	2038.13	1	1		High	High	High	High	High	High	High	2	0.4143	0	1	1	1	479.782	-0.02	-1e-05	18.3463	0	0.001409
	108.2	91.8	FALSE	High	Unambiguous	VPLPPLTEER	[R].VPLPPLTEER.[R]					0.00556072	0	1.016	1	1	2	P0A805	ribosome-recycling factor [OS=Escherichia coli K-12]	P0A805	P0A805 [100-109]	0	1150.65	10	0	2740.28	3994.23	1	1		High	High	High	High	High	High	High	2	0.7366	0	1	1	1	575.827	-0.18	-0.00011	27.9561	0	0.00192
	94.8	105.2	FALSE	High	Unambiguous	INVFDR	[K].INVFDR.[S]					0.0828896	0.0021573	0.383	1	1	2	P0A805	ribosome-recycling factor [OS=Escherichia coli K-12]	P0A805	P0A805 [67-72]	0	763.41	6	0	782.408	1490.18	1	1		High	High	High	High	High	High	High	2	0.6667	0	1	1	1	382.209	1.7	0.00065	25.0757	0.0009339	0.02999
	110	90	FALSE	High	Unambiguous	QLASVTVEDSR	[R].QLASVTVEDSR.[T]					0.0590907	0	0.464	1	1	2	P0A805	ribosome-recycling factor [OS=Escherichia coli K-12]	P0A805	P0A805 [53-63]	0	1204.62	11	0	1651.48	2318.84	1	1		High	High	High	High	High	High	High	2	0.7877	0	1	1	1	602.812	0.68	0.00041	21.2764	0	0.01915
32.9	167.1	FALSE	High	Master Protein	P0A7L3	50S ribosomal protein L20 [OS=Escherichia coli K-12]	0	18.379	47	8	12	8	1	118	13.5	11.47	24	8	0	High	High
	Abundances (Scaled): F1: Sample	Abundances (Scaled): F2: Sample	Checked	Confidence	PSM Ambiguity	Sequence	Annotated Sequence	Modifications	Modifications (all possible sites)	Modifications in Master Proteins	Modifications in Master Proteins (all Sites)	Qvality PEP	Qvality q-value	SVM_Score	# Protein Groups	# Proteins	# PSMs	Master Protein Accessions	Master Protein Descriptions	Protein Accessions	Positions in Master Proteins	# Missed Cleavages	Theo. MH+ [Da]	Sequence Length	# Razor Quan Results	Abundance: F1: Sample	Abundance: F2: Sample	Abundances Count: F1: Sample	Abundances Count: F2: Sample	Quan Info	Found in File: [F1]	Found in File: [F2]	Found in Sample: [S1] F1: Sample	Found in Sample: [S2] F2: Sample	Found in Sample Group: [S1] F1: Sample	Found in Sample Group: [S2] F2: Sample	Confidence (by Search Engine): Sequest HT	Charge (by Search Engine): Sequest HT	DeltaScore (by Search Engine): Sequest HT	DeltaCn (by Search Engine): Sequest HT	Rank (by Search Engine): Sequest HT	Search Engine Rank (by Search Engine): Sequest HT	Concatenated Rank (by Search Engine): Sequest HT	m/z [Da] (by Search Engine): Sequest HT	DeltaM [ppm] (by Search Engine): Sequest HT	Deltam/z [Da] (by Search Engine): Sequest HT	RT [min] (by Search Engine): Sequest HT	Percolator q-Value (by Search Engine): Sequest HT	Percolator PEP (by Search Engine): Sequest HT
		200	FALSE	High	Unambiguous	QNGISYSK	[R].QNGISYSK.[F]					0.0675814	0	0.432	1	1	1	P0A7L3	50S ribosomal protein L20 [OS=Escherichia coli K-12]	P0A7L3	P0A7L3 [71-78]	0	896.447	8	0		3891.35		1		Not Found	High	Not Found	High	Not Found	High	High	2	0.8177	0	1	1	1	448.727	-0.61	-0.00027	17.5488	0	0.02289
		200	FALSE	High	Unambiguous	FINGLKK	[K].FINGLKK.[A]					0.193753	0.0058262	0.172	1	1	1	P0A7L3	50S ribosomal protein L20 [OS=Escherichia coli K-12]	P0A7L3	P0A7L3 [79-85]	1	819.509	7	0		513.305		1		Not Found	High	Not Found	High	Not Found	High	High	2	0.3665	0	1	1	1	410.258	-0.96	-0.00039	19.0057	0.002523	0.09365
	33.3	166.7	FALSE	High	Unambiguous	VAFTALVEK	[K].VAFTALVEK.[A]					0.0109363	0	0.859	1	1	2	P0A7L3	50S ribosomal protein L20 [OS=Escherichia coli K-12]	P0A7L3	P0A7L3 [104-112]	0	977.567	9	0	2599.67	22375.2	1	1		High	High	High	High	High	High	High	2	0.7331	0	1	1	1	489.287	-0.25	-0.00012	29.2387	0	0.002102
	32.8	167.2	FALSE	High	Unambiguous	VAFQAVIK	[R].VAFQAVIK.[A]					0.00893282	0	0.906	1	1	2	P0A7L3	50S ribosomal protein L20 [OS=Escherichia coli K-12]	P0A7L3	P0A7L3 [34-41]	0	875.535	8	0	1678.11	14690.5	1	1		High	High	High	High	High	High	High	2	0.5688	0	1	1	1	438.271	0.29	0.00013	26.8943	0	0.001606
		200	FALSE	High	Unambiguous	RGVIAR	[K].RGVIAR.[A]					0.169721	0.00397639	0.206	1	1	1	P0A7L3	50S ribosomal protein L20 [OS=Escherichia coli K-12]	P0A7L3	P0A7L3 [6-11]	1	671.431	6	0		6880.83		1		Not Found	High	Not Found	High	Not Found	High	High	2	0.3086	0	1	1	1	336.219	0.83	0.00028	15.0694	0.001729	0.07826
	46.9	153.1	FALSE	High	Unambiguous	ILADIAVFDK	[K].ILADIAVFDK.[V]					0.000487653	0	1.58	1	1	1	P0A7L3	50S ribosomal protein L20 [OS=Escherichia coli K-12]	P0A7L3	P0A7L3 [94-103]	0	1104.63	10	0	4054.52	22713.7	1	1		Peak Found	High	Peak Found	High	Peak Found	High	High	2	0.8462	0	1	1	1	552.818	-0.56	-0.00031	33.2553	0	3.646e-05
	27.4	172.6	FALSE	High	Unambiguous	ASVEIDRK	[K].ASVEIDRK.[I]					0.0339216	0	0.595	1	1	2	P0A7L3	50S ribosomal protein L20 [OS=Escherichia coli K-12]	P0A7L3	P0A7L3 [86-93]	1	917.505	8	0	455.788	4921.37	1	1		High	High	High	High	High	High	High	2	0.1233	0	1	1	1	459.255	-1.76	-0.00081	15.7658	0	0.01436
	27.3	172.7	FALSE	High	Unambiguous	ASVEIDR	[K].ASVEIDR.[K]					0.0113681	0	0.85	1	1	2	P0A7L3	50S ribosomal protein L20 [OS=Escherichia coli K-12]	P0A7L3	P0A7L3 [86-92]	0	789.41	7	0	299.264	3254.23	1	1		High	High	High	High	High	High	High	2	0.6849	0	1	1	1	395.209	0.19	7e-05	18.4787	0	0.0022
25.8	174.2	FALSE	High	Master Protein	C4ZUH0	50S ribosomal protein L22 [OS=Escherichia coli BW2952]	0	23.816	44	6	12	6	1	110	12.2	10.23	32.44	6	0	High	High
	Abundances (Scaled): F1: Sample	Abundances (Scaled): F2: Sample	Checked	Confidence	PSM Ambiguity	Sequence	Annotated Sequence	Modifications	Modifications (all possible sites)	Modifications in Master Proteins	Modifications in Master Proteins (all Sites)	Qvality PEP	Qvality q-value	SVM_Score	# Protein Groups	# Proteins	# PSMs	Master Protein Accessions	Master Protein Descriptions	Protein Accessions	Positions in Master Proteins	# Missed Cleavages	Theo. MH+ [Da]	Sequence Length	# Razor Quan Results	Abundance: F1: Sample	Abundance: F2: Sample	Abundances Count: F1: Sample	Abundances Count: F2: Sample	Quan Info	Found in File: [F1]	Found in File: [F2]	Found in Sample: [S1] F1: Sample	Found in Sample: [S2] F2: Sample	Found in Sample Group: [S1] F1: Sample	Found in Sample Group: [S2] F2: Sample	Confidence (by Search Engine): Sequest HT	Charge (by Search Engine): Sequest HT	DeltaScore (by Search Engine): Sequest HT	DeltaCn (by Search Engine): Sequest HT	Rank (by Search Engine): Sequest HT	Search Engine Rank (by Search Engine): Sequest HT	Concatenated Rank (by Search Engine): Sequest HT	m/z [Da] (by Search Engine): Sequest HT	DeltaM [ppm] (by Search Engine): Sequest HT	Deltam/z [Da] (by Search Engine): Sequest HT	RT [min] (by Search Engine): Sequest HT	Percolator q-Value (by Search Engine): Sequest HT	Percolator PEP (by Search Engine): Sequest HT
	51.3	148.7	FALSE	High	Unambiguous	KVSQALDILTYTNKK	[K].KVSQALDILTYTNKK.[A]					0.136431	0.00397639	0.261	1	1	1	C4ZUH0	50S ribosomal protein L22 [OS=Escherichia coli BW2952]	C4ZUH0	C4ZUH0 [28-42]	2	1721.98	15	0	164.817	821.2	1	1		Peak Found	High	Peak Found	High	Peak Found	High	High	3	0.785	0	1	1	1	574.665	0.26	0.00015	27.8679	0.001729	0.05837
	36.4	163.6	FALSE	High	Unambiguous	VSQALDILTYTNK	[K].VSQALDILTYTNK.[K]					0.00129362	0	1.354	1	1	3	C4ZUH0	50S ribosomal protein L22 [OS=Escherichia coli BW2952]	C4ZUH0	C4ZUH0 [29-41]	0	1465.79	13	0	744.007	5733.67	1	1		High	High	High	High	High	High	High	2	0.7926	0	1	1	1	733.398	-0.61	-0.00044	31.9512	0	0.0007191
	31.2	168.8	FALSE	High	Unambiguous	VLESAIANAEHNDGADIDDLK	[K].VLESAIANAEHNDGADIDDLK.[V]					8.70995e-05	0	1.979	1	1	3	C4ZUH0	50S ribosomal protein L22 [OS=Escherichia coli BW2952]	C4ZUH0	C4ZUH0 [50-70]	0	2210.06	21	0	1197.54	11137.2	2	2		High	High	High	High	High	High	High	3	0.7514	0	1	1	1	737.357	-0.88	-0.00064	29.2583	0	3.876e-06
		200	FALSE	High	Unambiguous	TSHITVVVSDR	[R].TSHITVVVSDR.[-]					0.0258097	0	0.659	1	1	2	C4ZUH0	50S ribosomal protein L22 [OS=Escherichia coli BW2952]	C4ZUH0	C4ZUH0 [100-110]	0	1213.65	11	0		4933.2		2		Not Found	High	Not Found	High	Not Found	High	High	3	0.6468	0	1	1	1	405.223	1.45	0.00058	20.7696	0	0.006431
		200	FALSE	High	Unambiguous	RTSHITVVVSDR	[K].RTSHITVVVSDR.[-]					0.00802088	0	0.931	1	1	1	C4ZUH0	50S ribosomal protein L22 [OS=Escherichia coli BW2952]	C4ZUH0	C4ZUH0 [99-110]	1	1369.75	12	0		1388.89		1		Not Found	High	Not Found	High	Not Found	High	High	3	0.6557	0	1	1	1	457.256	-0.03	-1e-05	18.9736	0	0.001399
		200	FALSE	High	Unambiguous	KVSQALDILTYTNK	[K].KVSQALDILTYTNK.[K]					0.00912725	0	0.901	1	1	2	C4ZUH0	50S ribosomal protein L22 [OS=Escherichia coli BW2952]	C4ZUH0	C4ZUH0 [28-41]	1	1593.88	14	0		396.91		1		Not Found	High	Not Found	High	Not Found	High	High	2	0.6603	0	1	1	1	797.445	-1.48	-0.00118	30.0979	0	0.001652
31.6	168.4	FALSE	High	Master Protein	B1X6H0	50S ribosomal protein L4 [OS=Escherichia coli str. K-12 substr. DH10B]	0	18.899	42	7	11	7	1	201	22.1	9.73	25.8	7	0	High	High
	Abundances (Scaled): F1: Sample	Abundances (Scaled): F2: Sample	Checked	Confidence	PSM Ambiguity	Sequence	Annotated Sequence	Modifications	Modifications (all possible sites)	Modifications in Master Proteins	Modifications in Master Proteins (all Sites)	Qvality PEP	Qvality q-value	SVM_Score	# Protein Groups	# Proteins	# PSMs	Master Protein Accessions	Master Protein Descriptions	Protein Accessions	Positions in Master Proteins	# Missed Cleavages	Theo. MH+ [Da]	Sequence Length	# Razor Quan Results	Abundance: F1: Sample	Abundance: F2: Sample	Abundances Count: F1: Sample	Abundances Count: F2: Sample	Quan Info	Found in File: [F1]	Found in File: [F2]	Found in Sample: [S1] F1: Sample	Found in Sample: [S2] F2: Sample	Found in Sample Group: [S1] F1: Sample	Found in Sample Group: [S2] F2: Sample	Confidence (by Search Engine): Sequest HT	Charge (by Search Engine): Sequest HT	DeltaScore (by Search Engine): Sequest HT	DeltaCn (by Search Engine): Sequest HT	Rank (by Search Engine): Sequest HT	Search Engine Rank (by Search Engine): Sequest HT	Concatenated Rank (by Search Engine): Sequest HT	m/z [Da] (by Search Engine): Sequest HT	DeltaM [ppm] (by Search Engine): Sequest HT	Deltam/z [Da] (by Search Engine): Sequest HT	RT [min] (by Search Engine): Sequest HT	Percolator q-Value (by Search Engine): Sequest HT	Percolator PEP (by Search Engine): Sequest HT
	39.3	160.7	FALSE	High	Unambiguous	SILSELVR	[K].SILSELVR.[Q]					0.0464552	0	0.521	1	1	2	B1X6H0	50S ribosomal protein L4 [OS=Escherichia coli str. K-12 substr. DH10B]	B1X6H0	B1X6H0 [107-114]	0	916.546	8	0	1188.31	8347.33	1	1		High	High	High	High	High	High	High	2	0.4483	0	1	1	1	458.776	-1.43	-0.00066	33.8901	0	0.0139
	57.8	142.2	FALSE	High	Unambiguous	DAQSALTVSETTFGR	[K].DAQSALTVSETTFGR.[D]					0.00185091	0	1.271	1	1	2	B1X6H0	50S ribosomal protein L4 [OS=Escherichia coli str. K-12 substr. DH10B]	B1X6H0	B1X6H0 [7-21]	0	1582.77	15	0	1439.33	6073.89	1	1		High	High	High	High	High	High	High	2	0.8909	0	1	1	1	791.889	0.24	0.00019	29.9522	0	0.001512
		200	FALSE	High	Unambiguous	DATGIDPVSLIAFDK	[R].DATGIDPVSLIAFDK.[V]					0.00093585	0	1.429	1	1	2	B1X6H0	50S ribosomal protein L4 [OS=Escherichia coli str. K-12 substr. DH10B]	B1X6H0	B1X6H0 [171-185]	0	1561.81	15	0		6010.85		1		Not Found	High	Not Found	High	Not Found	High	High	2	0.6069	0	1	1	1	781.41	1.12	0.00087	38.1729	0	0.0003168
			FALSE	High	Unambiguous	DFNEALVHQVVVAYAAGAR	[R].DFNEALVHQVVVAYAAGAR.[Q]					0.000877173	0	1.444	1	1	1	B1X6H0	50S ribosomal protein L4 [OS=Escherichia coli str. K-12 substr. DH10B]	B1X6H0	B1X6H0 [22-40]	0	2030.05	19	0					No Quan Values	Not Found	High	Not Found	High	Not Found	High	High	3	0.7458	0	1	1	1	677.353	-0.01	-1e-05	39.4624	0	7.822e-05
	30.3	169.7	FALSE	High	Unambiguous	LIVVEK	[R].LIVVEK.[F]					0.187846	0.0058262	0.18	1	1	1	B1X6H0	50S ribosomal protein L4 [OS=Escherichia coli str. K-12 substr. DH10B]	B1X6H0	B1X6H0 [118-123]	0	700.46	6	0	740.366	7123.61	1	1		Peak Found	High	Peak Found	High	Peak Found	High	High	2	0.0667	0	1	1	1	350.734	0.63	0.00022	21.062	0.002523	0.09003
	24.4	175.6	FALSE	High	Unambiguous	MELVLK	[-].MELVLK.[D]					0.0295928	0	0.627	1	1	2	B1X6H0	50S ribosomal protein L4 [OS=Escherichia coli str. K-12 substr. DH10B]	B1X6H0	B1X6H0 [1-6]	0	732.432	6	0	638.853	7901.58	1	1		High	High	High	High	High	High	High	2	0.2989	0	1	1	1	366.72	-0.94	-0.00034	26.7229	0	0.007686
		200	FALSE	High	Unambiguous	SGGVTFAARPQDHSQK	[R].SGGVTFAARPQDHSQK.[V]					0.0348	0	0.589	1	1	1	B1X6H0	50S ribosomal protein L4 [OS=Escherichia coli str. K-12 substr. DH10B]	B1X6H0	B1X6H0 [80-95]	0	1685.84	16	0		1246.93		1		Not Found	High	Not Found	High	Not Found	High	High	3	0.6429	0	1	1	1	562.617	1.32	0.00074	18.5746	0	0.009527
56.7	143.3	FALSE	High	Master Protein	C4ZSW8	30S ribosomal protein S9 [OS=Escherichia coli BW2952]	0	13.419	42	6	11	6	1	130	14.8	10.95	22.78	6	0	High	High
	Abundances (Scaled): F1: Sample	Abundances (Scaled): F2: Sample	Checked	Confidence	PSM Ambiguity	Sequence	Annotated Sequence	Modifications	Modifications (all possible sites)	Modifications in Master Proteins	Modifications in Master Proteins (all Sites)	Qvality PEP	Qvality q-value	SVM_Score	# Protein Groups	# Proteins	# PSMs	Master Protein Accessions	Master Protein Descriptions	Protein Accessions	Positions in Master Proteins	# Missed Cleavages	Theo. MH+ [Da]	Sequence Length	# Razor Quan Results	Abundance: F1: Sample	Abundance: F2: Sample	Abundances Count: F1: Sample	Abundances Count: F2: Sample	Quan Info	Found in File: [F1]	Found in File: [F2]	Found in Sample: [S1] F1: Sample	Found in Sample: [S2] F2: Sample	Found in Sample Group: [S1] F1: Sample	Found in Sample Group: [S2] F2: Sample	Confidence (by Search Engine): Sequest HT	Charge (by Search Engine): Sequest HT	DeltaScore (by Search Engine): Sequest HT	DeltaCn (by Search Engine): Sequest HT	Rank (by Search Engine): Sequest HT	Search Engine Rank (by Search Engine): Sequest HT	Concatenated Rank (by Search Engine): Sequest HT	m/z [Da] (by Search Engine): Sequest HT	DeltaM [ppm] (by Search Engine): Sequest HT	Deltam/z [Da] (by Search Engine): Sequest HT	RT [min] (by Search Engine): Sequest HT	Percolator q-Value (by Search Engine): Sequest HT	Percolator PEP (by Search Engine): Sequest HT
			FALSE	High	Unambiguous	HGITR	[R].HGITR.[A]					0.190042	0.0058262	0.177	1	1	1	C4ZSW8	30S ribosomal protein S9 [OS=Escherichia coli BW2952]	C4ZSW8	C4ZSW8 [81-85]	0	583.331	5	0					No Quan Values	Not Found	High	Not Found	High	Not Found	High	High	2	0.309	0	1	1	1	292.17	1.11	0.00032	13.8552	0.002523	0.09145
	58.1	141.9	FALSE	High	Unambiguous	ALMEYDESLR	[R].ALMEYDESLR.[S]					0.0139151	0	0.803	1	1	2	C4ZSW8	30S ribosomal protein S9 [OS=Escherichia coli BW2952]	C4ZSW8	C4ZSW8 [86-95]	0	1226.57	10	0	2863.35	12011.3	1	1		High	High	High	High	High	High	High	2	0.6009	0	1	1	1	613.791	1.92	0.00118	27.2815	0.002523	0.09508
	48.2	151.8	FALSE	High	Unambiguous	SLEQYFGR	[R].SLEQYFGR.[E]					0.0267081	0	0.651	1	1	2	C4ZSW8	30S ribosomal protein S9 [OS=Escherichia coli BW2952]	C4ZSW8	C4ZSW8 [34-41]	0	999.489	8	0	1674.47	9060.28	1	1		High	High	High	High	High	High	High	2	0.5164	0	1	1	1	500.248	-0.35	-0.00017	29.4364	0	0.00711
	65.2	134.8	FALSE	High	Unambiguous	QPLELVDMVEK	[R].QPLELVDMVEK.[L]					0.0113193	0	0.851	1	1	2	C4ZSW8	30S ribosomal protein S9 [OS=Escherichia coli BW2952]	C4ZSW8	C4ZSW8 [50-60]	0	1300.68	11	0	4482.77	15919.6	1	1		High	High	High	High	High	High	High	2	0.7784	0	1	1	1	650.845	0.47	0.00031	32.9004	0	0.002188
	77.5	122.5	FALSE	High	Unambiguous	LDLYITVK	[K].LDLYITVK.[G]					0.006722	0	0.972	1	1	3	C4ZSW8	30S ribosomal protein S9 [OS=Escherichia coli BW2952]	C4ZSW8	C4ZSW8 [61-68]	0	964.571	8	0	399.666	1084.86	1	1		High	High	High	High	High	High	High	2	0.7284	0	1	1	1	482.789	-0.8	-0.00039	31.498	0	0.005791
	45.1	154.9	FALSE	High	Unambiguous	GGGISGQAGAIR	[K].GGGISGQAGAIR.[H]					0.0329243	0	0.602	1	1	1	C4ZSW8	30S ribosomal protein S9 [OS=Escherichia coli BW2952]	C4ZSW8	C4ZSW8 [69-80]	0	1043.56	12	1	1789.22	10552.8	1	1		High	Peak Found	High	Peak Found	High	Peak Found	High	2	0.5657	0	1	1	1	522.283	-0.8	-0.00042	19.177	0	0.008877
45.3	154.7	FALSE	High	Master Protein	C4ZU30	50S ribosomal protein L25 [OS=Escherichia coli BW2952]	0	17.917	52	6	10	6	1	94	10.7	9.6	14.22	6	0	High	High
	Abundances (Scaled): F1: Sample	Abundances (Scaled): F2: Sample	Checked	Confidence	PSM Ambiguity	Sequence	Annotated Sequence	Modifications	Modifications (all possible sites)	Modifications in Master Proteins	Modifications in Master Proteins (all Sites)	Qvality PEP	Qvality q-value	SVM_Score	# Protein Groups	# Proteins	# PSMs	Master Protein Accessions	Master Protein Descriptions	Protein Accessions	Positions in Master Proteins	# Missed Cleavages	Theo. MH+ [Da]	Sequence Length	# Razor Quan Results	Abundance: F1: Sample	Abundance: F2: Sample	Abundances Count: F1: Sample	Abundances Count: F2: Sample	Quan Info	Found in File: [F1]	Found in File: [F2]	Found in Sample: [S1] F1: Sample	Found in Sample: [S2] F2: Sample	Found in Sample Group: [S1] F1: Sample	Found in Sample Group: [S2] F2: Sample	Confidence (by Search Engine): Sequest HT	Charge (by Search Engine): Sequest HT	DeltaScore (by Search Engine): Sequest HT	DeltaCn (by Search Engine): Sequest HT	Rank (by Search Engine): Sequest HT	Search Engine Rank (by Search Engine): Sequest HT	Concatenated Rank (by Search Engine): Sequest HT	m/z [Da] (by Search Engine): Sequest HT	DeltaM [ppm] (by Search Engine): Sequest HT	Deltam/z [Da] (by Search Engine): Sequest HT	RT [min] (by Search Engine): Sequest HT	Percolator q-Value (by Search Engine): Sequest HT	Percolator PEP (by Search Engine): Sequest HT
	43.5	156.5	FALSE	High	Unambiguous	FPAIIYGGK	[K].FPAIIYGGK.[E]					0.0132723	0	0.814	1	1	3	C4ZU30	50S ribosomal protein L25 [OS=Escherichia coli BW2952]	C4ZU30	C4ZU30 [26-34]	0	965.545	9	0	696.602	4306.86	1	1		High	High	High	High	High	High	High	2	0.5915	0	1	1	1	483.277	1.08	0.00052	29.6575	0	0.002704
			FALSE	High	Unambiguous	AANKFPAIIYGGK	[R].AANKFPAIIYGGK.[E]					0.0179295	0	0.744	1	1	1	C4ZU30	50S ribosomal protein L25 [OS=Escherichia coli BW2952]	C4ZU30	C4ZU30 [22-34]	1	1349.76	13	0					No Quan Values	Not Found	High	Not Found	High	Not Found	High	High	3	0.75	0	1	1	1	450.592	2.03	0.00091	28.0949	0	0.00399
	39.4	160.6	FALSE	High	Unambiguous	LQHIDFVR	[K].LQHIDFVR.[A]					0.00452112	0	1.064	1	1	2	C4ZU30	50S ribosomal protein L25 [OS=Escherichia coli BW2952]	C4ZU30	C4ZU30 [86-93]	0	1027.57	8	0	1408.12	9868.3	2	2		Peak Found	High	Peak Found	High	Peak Found	High	High	3	0.7462	0	1	1	1	343.194	-0.03	-1e-05	24.7882	0	0.002931
	52.8	147.2	FALSE	High	Unambiguous	MFTINAEVR	[-].MFTINAEVR.[K]					0.00507937	0	1.037	1	1	2	C4ZU30	50S ribosomal protein L25 [OS=Escherichia coli BW2952]	C4ZU30	C4ZU30 [1-9]	0	1080.55	9	0	1233.82	5901.05	1	1		High	High	High	High	High	High	High	2	0.5927	0	1	1	1	540.778	-1.84	-0.001	28.7984	0	0.0007697
	45.3	154.7	FALSE	High	Unambiguous	VMNMQAK	[K].VMNMQAK.[A]					0.0672992	0	0.433	1	1	1	C4ZU30	50S ribosomal protein L25 [OS=Escherichia coli BW2952]	C4ZU30	C4ZU30 [47-53]	0	821.401	7	0	309.731	1816.41	1	1		Peak Found	High	Peak Found	High	Peak Found	High	High	2	0.7047	0	1	1	1	411.204	-0.1	-4e-05	17.5522	0	0.02265
	55.7	144.3	FALSE	High	Unambiguous	EAPLAIELDHDK	[K].EAPLAIELDHDK.[V]					0.0155603	0	0.777	1	1	1	C4ZU30	50S ribosomal protein L25 [OS=Escherichia coli BW2952]	C4ZU30	C4ZU30 [35-46]	0	1350.69	12	0	354.317	1575.84	1	1		Peak Found	High	Peak Found	High	Peak Found	High	High	2	0.6026	0	1	1	1	675.849	-0.16	-0.00011	26.8743	0	0.003315
105.9	94.1	FALSE	High	Master Protein	P0A7J3	50S ribosomal protein L10 [OS=Escherichia coli K-12]	0	11.619	38	5	9	5	1	165	17.7	8.98	19.49	5	0	High	High
	Abundances (Scaled): F1: Sample	Abundances (Scaled): F2: Sample	Checked	Confidence	PSM Ambiguity	Sequence	Annotated Sequence	Modifications	Modifications (all possible sites)	Modifications in Master Proteins	Modifications in Master Proteins (all Sites)	Qvality PEP	Qvality q-value	SVM_Score	# Protein Groups	# Proteins	# PSMs	Master Protein Accessions	Master Protein Descriptions	Protein Accessions	Positions in Master Proteins	# Missed Cleavages	Theo. MH+ [Da]	Sequence Length	# Razor Quan Results	Abundance: F1: Sample	Abundance: F2: Sample	Abundances Count: F1: Sample	Abundances Count: F2: Sample	Quan Info	Found in File: [F1]	Found in File: [F2]	Found in Sample: [S1] F1: Sample	Found in Sample: [S2] F2: Sample	Found in Sample Group: [S1] F1: Sample	Found in Sample Group: [S2] F2: Sample	Confidence (by Search Engine): Sequest HT	Charge (by Search Engine): Sequest HT	DeltaScore (by Search Engine): Sequest HT	DeltaCn (by Search Engine): Sequest HT	Rank (by Search Engine): Sequest HT	Search Engine Rank (by Search Engine): Sequest HT	Concatenated Rank (by Search Engine): Sequest HT	m/z [Da] (by Search Engine): Sequest HT	DeltaM [ppm] (by Search Engine): Sequest HT	Deltam/z [Da] (by Search Engine): Sequest HT	RT [min] (by Search Engine): Sequest HT	Percolator q-Value (by Search Engine): Sequest HT	Percolator PEP (by Search Engine): Sequest HT
	100.9	99.1	FALSE	High	Unambiguous	QAIVAEVSEVAK	[K].QAIVAEVSEVAK.[G]					0.00263672	0	1.189	1	1	2	P0A7J3	50S ribosomal protein L10 [OS=Escherichia coli K-12]	P0A7J3	P0A7J3 [9-20]	0	1243.69	12	0	6201.29	10448	1	1		High	High	High	High	High	High	High	2	0.8078	0	1	1	1	622.348	0.39	0.00024	27.8137	0	0.0003282
	118.1	81.9	FALSE	High	Unambiguous	AAAFEGELIPASQIDR	[K].AAAFEGELIPASQIDR.[L]					0.0672992	0	0.433	1	1	2	P0A7J3	50S ribosomal protein L10 [OS=Escherichia coli K-12]	P0A7J3	P0A7J3 [110-125]	0	1687.86	16	0	5198.59	6191.69	1	1		High	High	High	High	High	High	High	2	0.7137	0	1	1	1	844.436	-0.75	-0.00063	31.5379	0	0.0227
	104.7	95.3	FALSE	High	Unambiguous	AVEGTPFECLK	[R].AVEGTPFECLK.[D]	1xCarbamidomethyl [C9]	1xCarbamidomethyl [C9]			0.0138554	0	0.804	1	1	2	P0A7J3	50S ribosomal protein L10 [OS=Escherichia coli K-12]	P0A7J3	P0A7J3 [63-73]	0	1250.61	11	0	3273.92	5118.7	1	1		High	High	High	High	High	High	High	2	0.6391	0	1	1	1	625.808	-0.14	-9e-05	28.3878	0	0.00286
	111.5	88.5	FALSE	High	Unambiguous	LATLPTYEEAIAR	[R].LATLPTYEEAIAR.[L]					0.127928	0.00397639	0.277	1	1	1	P0A7J3	50S ribosomal protein L10 [OS=Escherichia coli K-12]	P0A7J3	P0A7J3 [126-138]	0	1447.78	13	0	6628.23	9029.21	1	1		High	Peak Found	High	Peak Found	High	Peak Found	High	2	0.3846	0	1	1	1	724.393	0.36	0.00026	30.1371	0.001729	0.05333
	90.9	109.1	FALSE	High	Unambiguous	GALSAVVADSR	[K].GALSAVVADSR.[G]					0.0109834	0	0.858	1	1	2	P0A7J3	50S ribosomal protein L10 [OS=Escherichia coli K-12]	P0A7J3	P0A7J3 [21-31]	0	1045.56	11	0	3152.58	6493.89	1	1		High	High	High	High	High	High	High	2	0.747	0	1	1	1	523.285	-0.11	-6e-05	24.9955	0	0.00302
82.6	117.4	FALSE	High	Master Protein	C4ZUG0	50S ribosomal protein L6 [OS=Escherichia coli BW2952]	0	16.063	32	5	8	5	1	177	18.9	9.7	19.21	5	0	High	High
	Abundances (Scaled): F1: Sample	Abundances (Scaled): F2: Sample	Checked	Confidence	PSM Ambiguity	Sequence	Annotated Sequence	Modifications	Modifications (all possible sites)	Modifications in Master Proteins	Modifications in Master Proteins (all Sites)	Qvality PEP	Qvality q-value	SVM_Score	# Protein Groups	# Proteins	# PSMs	Master Protein Accessions	Master Protein Descriptions	Protein Accessions	Positions in Master Proteins	# Missed Cleavages	Theo. MH+ [Da]	Sequence Length	# Razor Quan Results	Abundance: F1: Sample	Abundance: F2: Sample	Abundances Count: F1: Sample	Abundances Count: F2: Sample	Quan Info	Found in File: [F1]	Found in File: [F2]	Found in Sample: [S1] F1: Sample	Found in Sample: [S2] F2: Sample	Found in Sample Group: [S1] F1: Sample	Found in Sample Group: [S2] F2: Sample	Confidence (by Search Engine): Sequest HT	Charge (by Search Engine): Sequest HT	DeltaScore (by Search Engine): Sequest HT	DeltaCn (by Search Engine): Sequest HT	Rank (by Search Engine): Sequest HT	Search Engine Rank (by Search Engine): Sequest HT	Concatenated Rank (by Search Engine): Sequest HT	m/z [Da] (by Search Engine): Sequest HT	DeltaM [ppm] (by Search Engine): Sequest HT	Deltam/z [Da] (by Search Engine): Sequest HT	RT [min] (by Search Engine): Sequest HT	Percolator q-Value (by Search Engine): Sequest HT	Percolator PEP (by Search Engine): Sequest HT
	89	111	FALSE	High	Unambiguous	DGYADGWAQAGTAR	[R].DGYADGWAQAGTAR.[A]					0.000428415	0	1.61	1	1	1	C4ZUG0	50S ribosomal protein L6 [OS=Escherichia coli BW2952]	C4ZUG0	C4ZUG0 [56-69]	0	1438.63	14	0	239.008	511.91	1	1		Peak Found	High	Peak Found	High	Peak Found	High	High	2	0.8787	0	1	1	1	719.82	-0.87	-0.00063	26.348	0	3.086e-05
	84	116	FALSE	High	Unambiguous	APVVVPAGVDVK	[K].APVVVPAGVDVK.[I]					0.000801153	0	1.465	1	1	2	C4ZUG0	50S ribosomal protein L6 [OS=Escherichia coli BW2952]	C4ZUG0	C4ZUG0 [7-18]	0	1150.68	12	0	905.514	2148.74	1	1		High	High	High	High	High	High	High	2	1	0	1	1	1	575.845	0.01	1e-05	25.8684	0	6.964e-05
	92.8	107.2	FALSE	High	Unambiguous	HADNTLTFGPR	[K].HADNTLTFGPR.[D]					0.0310156	0	0.616	1	1	1	C4ZUG0	50S ribosomal protein L6 [OS=Escherichia coli BW2952]	C4ZUG0	C4ZUG0 [45-55]	0	1228.61	11	0	237.721	471.387	1	1		Peak Found	High	Peak Found	High	Peak Found	High	High	2	0.75	0	1	1	1	614.807	-0.35	-0.00022	23.2897	0	0.008185
	80.3	119.7	FALSE	High	Unambiguous	QVIGQVAADLR	[K].QVIGQVAADLR.[A]					0.00329989	0	1.137	1	1	3	C4ZUG0	50S ribosomal protein L6 [OS=Escherichia coli BW2952]	C4ZUG0	C4ZUG0 [139-149]	0	1169.66	11	0	694.827	1776.41	1	1		High	High	High	High	High	High	High	2	0.5261	0	1	1	1	585.336	0.71	0.00042	27.7785	0	0.000614
	74.6	125.4	FALSE	High	Unambiguous	INGQVITIK	[K].INGQVITIK.[G]					0.0393706	0	0.56	1	1	1	C4ZUG0	50S ribosomal protein L6 [OS=Escherichia coli BW2952]	C4ZUG0	C4ZUG0 [19-27]	0	985.604	9	0	357.328	1030.55	1	1		Peak Found	High	Peak Found	High	Peak Found	High	High	2	0.5105	0	1	1	1	493.305	-0.88	-0.00043	24.5414	0	0.0112
18.9	181.1	FALSE	High	Master Protein	B1X6G5	50S ribosomal protein L16 [OS=Escherichia coli str. K-12 substr. DH10B]	0	11.883	34	4	8	4	1	136	15.3	11.22	23.25	4	0	High	High
	Abundances (Scaled): F1: Sample	Abundances (Scaled): F2: Sample	Checked	Confidence	PSM Ambiguity	Sequence	Annotated Sequence	Modifications	Modifications (all possible sites)	Modifications in Master Proteins	Modifications in Master Proteins (all Sites)	Qvality PEP	Qvality q-value	SVM_Score	# Protein Groups	# Proteins	# PSMs	Master Protein Accessions	Master Protein Descriptions	Protein Accessions	Positions in Master Proteins	# Missed Cleavages	Theo. MH+ [Da]	Sequence Length	# Razor Quan Results	Abundance: F1: Sample	Abundance: F2: Sample	Abundances Count: F1: Sample	Abundances Count: F2: Sample	Quan Info	Found in File: [F1]	Found in File: [F2]	Found in Sample: [S1] F1: Sample	Found in Sample: [S2] F2: Sample	Found in Sample Group: [S1] F1: Sample	Found in Sample Group: [S2] F2: Sample	Confidence (by Search Engine): Sequest HT	Charge (by Search Engine): Sequest HT	DeltaScore (by Search Engine): Sequest HT	DeltaCn (by Search Engine): Sequest HT	Rank (by Search Engine): Sequest HT	Search Engine Rank (by Search Engine): Sequest HT	Concatenated Rank (by Search Engine): Sequest HT	m/z [Da] (by Search Engine): Sequest HT	DeltaM [ppm] (by Search Engine): Sequest HT	Deltam/z [Da] (by Search Engine): Sequest HT	RT [min] (by Search Engine): Sequest HT	Percolator q-Value (by Search Engine): Sequest HT	Percolator PEP (by Search Engine): Sequest HT
	17.4	182.6	FALSE	High	Unambiguous	VLYEMDGVPEELAR	[K].VLYEMDGVPEELAR.[E]					0.0108425	0	0.861	1	1	3	B1X6G5	50S ribosomal protein L16 [OS=Escherichia coli str. K-12 substr. DH10B]	B1X6G5	B1X6G5 [101-114]	0	1620.79	14	0	1623.43	29197.4	1	1		High	High	High	High	High	High	High	2	0.6596	0	1	1	1	810.9	-0.2	-0.00016	31.9405	0	0.002073
	21.6	178.4	FALSE	High	Unambiguous	GLAQGTDVSFGSFGLK	[R].GLAQGTDVSFGSFGLK.[A]					0.000238164	0	1.746	1	1	3	B1X6G5	50S ribosomal protein L16 [OS=Escherichia coli str. K-12 substr. DH10B]	B1X6G5	B1X6G5 [19-34]	0	1583.81	16	0	2570.21	36512.3	1	1		High	High	High	High	High	High	High	2	0.8246	0	1	1	1	792.407	0.32	0.00026	33.9333	0	0.0004776
		200	FALSE	High	Unambiguous	GNVEYWVALIQPGK	[K].GNVEYWVALIQPGK.[V]					0.0147783	0	0.789	1	1	1	B1X6G5	50S ribosomal protein L16 [OS=Escherichia coli str. K-12 substr. DH10B]	B1X6G5	B1X6G5 [87-100]	0	1573.84	14	0		4127.81		1		Not Found	High	Not Found	High	Not Found	High	High	2	0.7765	0	1	1	1	787.422	0.03	2e-05	38.4507	0	0.003101
	26.3	173.7	FALSE	High	Unambiguous	GKGNVEYWVALIQPGK	[K].GKGNVEYWVALIQPGK.[V]					0.0470491	0	0.518	1	1	1	B1X6G5	50S ribosomal protein L16 [OS=Escherichia coli str. K-12 substr. DH10B]	B1X6G5	B1X6G5 [85-100]	1	1758.95	16	0	183.151	2077.3	1	1		Peak Found	High	Peak Found	High	Peak Found	High	High	3	0.7768	0	1	1	1	586.989	-0.93	-0.00054	35.4657	0	0.01416
13.7	186.3	FALSE	High	Master Protein	B1X6H1	50S ribosomal protein L3 [OS=Escherichia coli str. K-12 substr. DH10B]	0	16.028	32	7	8	7	1	209	22.2	9.91	16.91	7	0	High	High
	Abundances (Scaled): F1: Sample	Abundances (Scaled): F2: Sample	Checked	Confidence	PSM Ambiguity	Sequence	Annotated Sequence	Modifications	Modifications (all possible sites)	Modifications in Master Proteins	Modifications in Master Proteins (all Sites)	Qvality PEP	Qvality q-value	SVM_Score	# Protein Groups	# Proteins	# PSMs	Master Protein Accessions	Master Protein Descriptions	Protein Accessions	Positions in Master Proteins	# Missed Cleavages	Theo. MH+ [Da]	Sequence Length	# Razor Quan Results	Abundance: F1: Sample	Abundance: F2: Sample	Abundances Count: F1: Sample	Abundances Count: F2: Sample	Quan Info	Found in File: [F1]	Found in File: [F2]	Found in Sample: [S1] F1: Sample	Found in Sample: [S2] F2: Sample	Found in Sample Group: [S1] F1: Sample	Found in Sample Group: [S2] F2: Sample	Confidence (by Search Engine): Sequest HT	Charge (by Search Engine): Sequest HT	DeltaScore (by Search Engine): Sequest HT	DeltaCn (by Search Engine): Sequest HT	Rank (by Search Engine): Sequest HT	Search Engine Rank (by Search Engine): Sequest HT	Concatenated Rank (by Search Engine): Sequest HT	m/z [Da] (by Search Engine): Sequest HT	DeltaM [ppm] (by Search Engine): Sequest HT	Deltam/z [Da] (by Search Engine): Sequest HT	RT [min] (by Search Engine): Sequest HT	Percolator q-Value (by Search Engine): Sequest HT	Percolator PEP (by Search Engine): Sequest HT
		200	FALSE	High	Unambiguous	DLANDGYR	[K].DLANDGYR.[A]					0.0538615	0	0.486	1	1	1	B1X6H1	50S ribosomal protein L3 [OS=Escherichia coli str. K-12 substr. DH10B]	B1X6H1	B1X6H1 [39-46]	0	923.422	8	0		1967.72		1		Not Found	High	Not Found	High	Not Found	High	High	2	0.7018	0	1	1	1	462.215	0.27	0.00012	19.9063	0	0.01688
		200	FALSE	High	Unambiguous	TQDATHGNSLSHR	[R].TQDATHGNSLSHR.[V]					0.00570643	0	1.01	1	1	1	B1X6H1	50S ribosomal protein L3 [OS=Escherichia coli str. K-12 substr. DH10B]	B1X6H1	B1X6H1 [129-141]	0	1423.67	13	0		1236.07		1		Not Found	High	Not Found	High	Not Found	High	High	3	0.8557	0	1	1	1	475.228	1.33	0.00063	14.6627	0	0.0008961
		200	FALSE	High	Unambiguous	KVDVTGTSK	[K].KVDVTGTSK.[G]					0.0856835	0.0021573	0.375	1	1	1	B1X6H1	50S ribosomal protein L3 [OS=Escherichia coli str. K-12 substr. DH10B]	B1X6H1	B1X6H1 [106-114]	1	934.52	9	0		2444.12		1		Not Found	High	Not Found	High	Not Found	High	High	2	0.796	0	1	1	1	467.764	0.19	9e-05	14.8739	0.0009339	0.03134
	26.9	173.1	FALSE	High	Unambiguous	VTVQSLDVVR	[R].VTVQSLDVVR.[V]					0.00151762	0	1.317	1	1	2	B1X6H1	50S ribosomal protein L3 [OS=Escherichia coli str. K-12 substr. DH10B]	B1X6H1	B1X6H1 [170-179]	0	1115.64	10	0	464.644	5135.48	1	1		High	High	High	High	High	High	High	2	0.4647	0	1	1	1	558.325	0.81	0.00045	27.3107	0	0.0001598
		200	FALSE	High	Unambiguous	MAGQMGNER	[K].MAGQMGNER.[V]					0.0447172	0	0.53	1	1	1	B1X6H1	50S ribosomal protein L3 [OS=Escherichia coli str. K-12 substr. DH10B]	B1X6H1	B1X6H1 [161-169]	0	993.424	9	0		891.674		1		Not Found	High	Not Found	High	Not Found	High	High	2	0.4721	0	1	1	1	497.216	0.11	5e-05	16.5163	0	0.01322
	29.9	170.1	FALSE	High	Unambiguous	VTKPEAGHFAK	[R].VTKPEAGHFAK.[A]					0.0318199	0	0.61	1	1	1	B1X6H1	50S ribosomal protein L3 [OS=Escherichia coli str. K-12 substr. DH10B]	B1X6H1	B1X6H1 [60-70]	0	1184.64	11	0	167.327	1634.31	1	1		Peak Found	High	Peak Found	High	Peak Found	High	High	3	0.7695	0	1	1	1	395.552	0.46	0.00018	16.4815	0	0.008482
		200	FALSE	High	Unambiguous	NLLLVK	[R].NLLLVK.[G]					0.0388717	0	0.563	1	1	1	B1X6H1	50S ribosomal protein L3 [OS=Escherichia coli str. K-12 substr. DH10B]	B1X6H1	B1X6H1 [185-190]	0	699.476	6	0		1408.63		1		Not Found	High	Not Found	High	Not Found	High	High	2	0.2471	0	1	1	1	350.242	0.43	0.00015	26.57	0	0.01103
15.9	184.1	FALSE	High	Master Protein	B1X6E9	30S ribosomal protein S11 [OS=Escherichia coli str. K-12 substr. DH10B]	0	13.829	51	5	7	5	1	129	13.8	11.33	16.08	5	0	High	High
	Abundances (Scaled): F1: Sample	Abundances (Scaled): F2: Sample	Checked	Confidence	PSM Ambiguity	Sequence	Annotated Sequence	Modifications	Modifications (all possible sites)	Modifications in Master Proteins	Modifications in Master Proteins (all Sites)	Qvality PEP	Qvality q-value	SVM_Score	# Protein Groups	# Proteins	# PSMs	Master Protein Accessions	Master Protein Descriptions	Protein Accessions	Positions in Master Proteins	# Missed Cleavages	Theo. MH+ [Da]	Sequence Length	# Razor Quan Results	Abundance: F1: Sample	Abundance: F2: Sample	Abundances Count: F1: Sample	Abundances Count: F2: Sample	Quan Info	Found in File: [F1]	Found in File: [F2]	Found in Sample: [S1] F1: Sample	Found in Sample: [S2] F2: Sample	Found in Sample Group: [S1] F1: Sample	Found in Sample Group: [S2] F2: Sample	Confidence (by Search Engine): Sequest HT	Charge (by Search Engine): Sequest HT	DeltaScore (by Search Engine): Sequest HT	DeltaCn (by Search Engine): Sequest HT	Rank (by Search Engine): Sequest HT	Search Engine Rank (by Search Engine): Sequest HT	Concatenated Rank (by Search Engine): Sequest HT	m/z [Da] (by Search Engine): Sequest HT	DeltaM [ppm] (by Search Engine): Sequest HT	Deltam/z [Da] (by Search Engine): Sequest HT	RT [min] (by Search Engine): Sequest HT	Percolator q-Value (by Search Engine): Sequest HT	Percolator PEP (by Search Engine): Sequest HT
	12.5	187.5	FALSE	High	Unambiguous	ALNAAGFR	[R].ALNAAGFR.[I]					0.0130459	0	0.818	1	1	1	B1X6E9	30S ribosomal protein S11 [OS=Escherichia coli str. K-12 substr. DH10B]	B1X6E9	B1X6E9 [99-106]	0	819.447	8	0	431.072	11095	1	1		Peak Found	High	Peak Found	High	Peak Found	High	High	2	0.6899	0	1	1	1	410.227	-0.2	-8e-05	22.8077	0	0.002633
	14.3	185.7	FALSE	High	Unambiguous	STPFAAQVAAER	[K].STPFAAQVAAER.[C]					0.0211041	0	0.706	1	1	2	B1X6E9	30S ribosomal protein S11 [OS=Escherichia coli str. K-12 substr. DH10B]	B1X6E9	B1X6E9 [58-69]	0	1247.64	12	0	740.187	16497.5	1	1		High	High	High	High	High	High	High	2	0.4944	0	1	1	1	624.322	-0.77	-0.00048	25.1392	0	0.004935
			FALSE	High	Unambiguous	NLEVMVK	[K].NLEVMVK.[G]					0.0842756	0.0021573	0.379	1	1	1	B1X6E9	30S ribosomal protein S11 [OS=Escherichia coli str. K-12 substr. DH10B]	B1X6E9	B1X6E9 [81-87]	0	832.46	7	0					Not Reliable	Not Found	High	Not Found	High	Not Found	High	High	2	0.575	0	1	1	1	416.733	-0.66	-0.00028	24.3973	0.0009339	0.03069
	27.5	172.5	FALSE	High	Unambiguous	QVSDGVAHIHASFNNTIVTITDR	[K].QVSDGVAHIHASFNNTIVTITDR.[Q]					0.00646626	0	0.981	1	1	1	B1X6E9	30S ribosomal protein S11 [OS=Escherichia coli str. K-12 substr. DH10B]	B1X6E9	B1X6E9 [15-37]	0	2495.26	23	0	173.652	1869.85	1	1		Peak Found	High	Peak Found	High	Peak Found	High	High	3	0.7579	0	1	1	1	832.425	-1.16	-0.00096	31.365	0	0.001056
	19.2	180.8	FALSE	High	Unambiguous	QGNALGWATAGGSGFR	[R].QGNALGWATAGGSGFR.[G]					0.000473137	0	1.587	1	1	2	B1X6E9	30S ribosomal protein S11 [OS=Escherichia coli str. K-12 substr. DH10B]	B1X6E9	B1X6E9 [38-53]	0	1549.75	16	0	704.26	11369.3	1	1		High	High	High	High	High	High	High	2	0.7527	0	1	1	1	775.379	0.34	0.00026	30.8015	0	3.518e-05
37.1	162.9	FALSE	High	Master Protein	B1X6F8	30S ribosomal protein S8 [OS=Escherichia coli str. K-12 substr. DH10B]	0	11.602	35	5	7	5	1	130	14.1	9.42	13.69	5	0	High	High
	Abundances (Scaled): F1: Sample	Abundances (Scaled): F2: Sample	Checked	Confidence	PSM Ambiguity	Sequence	Annotated Sequence	Modifications	Modifications (all possible sites)	Modifications in Master Proteins	Modifications in Master Proteins (all Sites)	Qvality PEP	Qvality q-value	SVM_Score	# Protein Groups	# Proteins	# PSMs	Master Protein Accessions	Master Protein Descriptions	Protein Accessions	Positions in Master Proteins	# Missed Cleavages	Theo. MH+ [Da]	Sequence Length	# Razor Quan Results	Abundance: F1: Sample	Abundance: F2: Sample	Abundances Count: F1: Sample	Abundances Count: F2: Sample	Quan Info	Found in File: [F1]	Found in File: [F2]	Found in Sample: [S1] F1: Sample	Found in Sample: [S2] F2: Sample	Found in Sample Group: [S1] F1: Sample	Found in Sample Group: [S2] F2: Sample	Confidence (by Search Engine): Sequest HT	Charge (by Search Engine): Sequest HT	DeltaScore (by Search Engine): Sequest HT	DeltaCn (by Search Engine): Sequest HT	Rank (by Search Engine): Sequest HT	Search Engine Rank (by Search Engine): Sequest HT	Concatenated Rank (by Search Engine): Sequest HT	m/z [Da] (by Search Engine): Sequest HT	DeltaM [ppm] (by Search Engine): Sequest HT	Deltam/z [Da] (by Search Engine): Sequest HT	RT [min] (by Search Engine): Sequest HT	Percolator q-Value (by Search Engine): Sequest HT	Percolator PEP (by Search Engine): Sequest HT
		200	FALSE	High	Unambiguous	RKDELPK	[K].RKDELPK.[V]					0.0661814	0	0.437	1	1	1	B1X6F8	30S ribosomal protein S8 [OS=Escherichia coli str. K-12 substr. DH10B]	B1X6F8	B1X6F8 [88-94]	2	885.515	7	0		944.6		1		Not Found	High	Not Found	High	Not Found	High	High	3	0.4247	0	1	1	1	295.844	2.54	0.00075	14.9361	0	0.02215
	28	172	FALSE	High	Unambiguous	AVVESIQR	[K].AVVESIQR.[V]					0.0348	0	0.589	1	1	2	B1X6F8	30S ribosomal protein S8 [OS=Escherichia coli str. K-12 substr. DH10B]	B1X6F8	B1X6F8 [70-77]	0	901.51	8	0	397.411	4190.23	1	1		High	High	High	High	High	High	High	2	0.5647	0	1	1	1	451.259	-0.32	-0.00014	19.6181	0	0.02265
		200	FALSE	High	Unambiguous	VAIANVLK	[K].VAIANVLK.[E]					0.0150345	0	0.785	1	1	1	B1X6F8	30S ribosomal protein S8 [OS=Escherichia coli str. K-12 substr. DH10B]	B1X6F8	B1X6F8 [34-41]	0	827.535	8	0		5481.22		1		Not Found	High	Not Found	High	Not Found	High	High	2	0.6296	0	1	1	1	414.272	1.07	0.00044	26.9251	0	0.003168
	75.2	124.8	FALSE	High	Unambiguous	VMAGLGIAVVSTSK	[K].VMAGLGIAVVSTSK.[G]					0.00110267	0	1.391	1	1	1	B1X6F8	30S ribosomal protein S8 [OS=Escherichia coli str. K-12 substr. DH10B]	B1X6F8	B1X6F8 [95-108]	0	1332.76	14	0	965.978	2751.74	1	1		Peak Found	High	Peak Found	High	Peak Found	High	High	2	0.8118	0	1	1	1	666.882	0.33	0.00022	30.6499	0	0.0001057
	63.5	136.5	FALSE	High	Unambiguous	EEGFIEDFK	[K].EEGFIEDFK.[V]					0.0942206	0.0021573	0.352	1	1	2	B1X6F8	30S ribosomal protein S8 [OS=Escherichia coli str. K-12 substr. DH10B]	B1X6F8	B1X6F8 [42-50]	0	1113.51	9	0	809.822	2988.84	1	1		High	High	High	High	High	High	High	2	1	0	1	1	1	557.259	0.06	3e-05	29.8557	0.0009339	0.03933
48.6	151.4	FALSE	High	Master Protein	C5A0S3	50S ribosomal protein L11 [OS=Escherichia coli BW2952]	0	10.852	33	5	7	5	1	142	14.9	9.63	13.03	5	0	High	High
	Abundances (Scaled): F1: Sample	Abundances (Scaled): F2: Sample	Checked	Confidence	PSM Ambiguity	Sequence	Annotated Sequence	Modifications	Modifications (all possible sites)	Modifications in Master Proteins	Modifications in Master Proteins (all Sites)	Qvality PEP	Qvality q-value	SVM_Score	# Protein Groups	# Proteins	# PSMs	Master Protein Accessions	Master Protein Descriptions	Protein Accessions	Positions in Master Proteins	# Missed Cleavages	Theo. MH+ [Da]	Sequence Length	# Razor Quan Results	Abundance: F1: Sample	Abundance: F2: Sample	Abundances Count: F1: Sample	Abundances Count: F2: Sample	Quan Info	Found in File: [F1]	Found in File: [F2]	Found in Sample: [S1] F1: Sample	Found in Sample: [S2] F2: Sample	Found in Sample Group: [S1] F1: Sample	Found in Sample Group: [S2] F2: Sample	Confidence (by Search Engine): Sequest HT	Charge (by Search Engine): Sequest HT	DeltaScore (by Search Engine): Sequest HT	DeltaCn (by Search Engine): Sequest HT	Rank (by Search Engine): Sequest HT	Search Engine Rank (by Search Engine): Sequest HT	Concatenated Rank (by Search Engine): Sequest HT	m/z [Da] (by Search Engine): Sequest HT	DeltaM [ppm] (by Search Engine): Sequest HT	Deltam/z [Da] (by Search Engine): Sequest HT	RT [min] (by Search Engine): Sequest HT	Percolator q-Value (by Search Engine): Sequest HT	Percolator PEP (by Search Engine): Sequest HT
	51.5	148.5	FALSE	High	Unambiguous	TPPAAVLLK	[K].TPPAAVLLK.[K]					0.0878371	0.0021573	0.369	1	1	1	C5A0S3	50S ribosomal protein L11 [OS=Escherichia coli BW2952]	C5A0S3	C5A0S3 [73-81]	0	909.577	9	0	2693.68	13334.1	1	1		High	Peak Found	High	Peak Found	High	Peak Found	High	2	0.8941	0	1	1	1	455.292	0.18	8e-05	25.9243	0.0009339	0.03231
	61.7	138.3	FALSE	High	Unambiguous	AADMTGADIEAMTR	[K].AADMTGADIEAMTR.[S]					0.00331416	0	1.136	1	1	2	C5A0S3	50S ribosomal protein L11 [OS=Escherichia coli BW2952]	C5A0S3	C5A0S3 [114-127]	0	1452.65	14	0	1538.21	5919.14	1	1		High	High	High	High	High	High	High	2	0.6982	0	1	1	1	726.826	-1.2	-0.00087	28.5438	0	0.0005489
	47.5	152.5	FALSE	High	Unambiguous	SFTFVTK	[R].SFTFVTK.[T]					0.0785335	0	0.396	1	1	1	C5A0S3	50S ribosomal protein L11 [OS=Escherichia coli BW2952]	C5A0S3	C5A0S3 [66-72]	0	829.445	7	0	737.533	4067.76	1	1		Peak Found	High	Peak Found	High	Peak Found	High	High	2	0.4151	0	1	1	1	415.227	2.05	0.00085	26.5628	0	0.02785
		200	FALSE	High	Unambiguous	SIEGTAR	[R].SIEGTAR.[S]					0.079519	0	0.393	1	1	1	C5A0S3	50S ribosomal protein L11 [OS=Escherichia coli BW2952]	C5A0S3	C5A0S3 [128-134]	0	733.384	7	0		1576.24		1		Not Found	High	Not Found	High	Not Found	High	High	2	0.2468	0	1	1	1	367.196	0.16	6e-05	15.5596	0.0009339	0.02826
	43.3	156.7	FALSE	High	Unambiguous	AQLQEIAQTK	[R].AQLQEIAQTK.[A]					0.00735868	0	0.951	1	1	2	C5A0S3	50S ribosomal protein L11 [OS=Escherichia coli BW2952]	C5A0S3	C5A0S3 [104-113]	0	1129.62	10	0	1949.9	12118.8	1	1		High	High	High	High	High	High	High	2	0.6612	0	1	1	1	565.314	0.14	8e-05	21.862	0	0.001247
79.9	120.1	FALSE	High	Master Protein	P0A7R5	30S ribosomal protein S10 [OS=Escherichia coli K-12]	0	11.1	49	5	7	5	1	103	11.7	9.69	12.86	5	0	High	High
	Abundances (Scaled): F1: Sample	Abundances (Scaled): F2: Sample	Checked	Confidence	PSM Ambiguity	Sequence	Annotated Sequence	Modifications	Modifications (all possible sites)	Modifications in Master Proteins	Modifications in Master Proteins (all Sites)	Qvality PEP	Qvality q-value	SVM_Score	# Protein Groups	# Proteins	# PSMs	Master Protein Accessions	Master Protein Descriptions	Protein Accessions	Positions in Master Proteins	# Missed Cleavages	Theo. MH+ [Da]	Sequence Length	# Razor Quan Results	Abundance: F1: Sample	Abundance: F2: Sample	Abundances Count: F1: Sample	Abundances Count: F2: Sample	Quan Info	Found in File: [F1]	Found in File: [F2]	Found in Sample: [S1] F1: Sample	Found in Sample: [S2] F2: Sample	Found in Sample Group: [S1] F1: Sample	Found in Sample Group: [S2] F2: Sample	Confidence (by Search Engine): Sequest HT	Charge (by Search Engine): Sequest HT	DeltaScore (by Search Engine): Sequest HT	DeltaCn (by Search Engine): Sequest HT	Rank (by Search Engine): Sequest HT	Search Engine Rank (by Search Engine): Sequest HT	Concatenated Rank (by Search Engine): Sequest HT	m/z [Da] (by Search Engine): Sequest HT	DeltaM [ppm] (by Search Engine): Sequest HT	Deltam/z [Da] (by Search Engine): Sequest HT	RT [min] (by Search Engine): Sequest HT	Percolator q-Value (by Search Engine): Sequest HT	Percolator PEP (by Search Engine): Sequest HT
	58.2	141.8	FALSE	High	Unambiguous	TVDALMR	[K].TVDALMR.[L]					0.0559442	0	0.477	1	1	1	P0A7R5	30S ribosomal protein S10 [OS=Escherichia coli K-12]	P0A7R5	P0A7R5 [83-89]	0	805.424	7	0	227.511	950.833	1	1		Peak Found	High	Peak Found	High	Peak Found	High	High	2	0.6985	0	1	1	1	403.215	0.04	2e-05	22.5892	0	0.01783
	78.4	121.6	FALSE	High	Unambiguous	LVDIVEPTEK	[R].LVDIVEPTEK.[T]					0.0454817	0	0.526	1	1	2	P0A7R5	30S ribosomal protein S10 [OS=Escherichia coli K-12]	P0A7R5	P0A7R5 [73-82]	0	1142.63	10	0	1201.88	3201.34	1	1		High	High	High	High	High	High	High	2	0.2991	0	1	1	1	571.819	0.94	0.00054	24.9338	0.001729	0.05767
			FALSE	High	Unambiguous	FTVLISPHVNK	[R].FTVLISPHVNK.[D]					0.122368	0.0021573	0.288	1	1	1	P0A7R5	30S ribosomal protein S10 [OS=Escherichia coli K-12]	P0A7R5	P0A7R5 [49-59]	0	1254.72	11	0					No Quan Values	Not Found	High	Not Found	High	Not Found	High	High	2	0.532	0	1	1	1	627.864	0.63	0.00039	27.2427	0.0009339	0.05033
	69.9	130.1	FALSE	High	Unambiguous	GPIPLPTR	[R].GPIPLPTR.[K]					0.141438	0.00397639	0.252	1	1	1	P0A7R5	30S ribosomal protein S10 [OS=Escherichia coli K-12]	P0A7R5	P0A7R5 [38-45]	0	850.515	8	0	345.841	1104.79	1	1		Peak Found	High	Peak Found	High	Peak Found	High	High	2	0.7376	0	1	1	1	425.762	1.64	0.0007	25.8399	0.001729	0.06122
	90.3	109.7	FALSE	High	Unambiguous	LIDQATAEIVETAK	[R].LIDQATAEIVETAK.[R]					0.000189455	0	1.799	1	1	2	P0A7R5	30S ribosomal protein S10 [OS=Escherichia coli K-12]	P0A7R5	P0A7R5 [17-30]	0	1501.81	14	0	1369.22	2857.09	1	1		High	High	High	High	High	High	High	2	0.7339	0	1	1	1	751.41	1.84	0.00138	29.107	0	1.068e-05
42.2	157.8	FALSE	High	Master Protein	B1XHG2	50S ribosomal protein L21 [OS=Escherichia coli str. K-12 substr. DH10B]	0	8.247	37	4	7	4	1	103	11.6	9.85	13.73	4	0	High	High
	Abundances (Scaled): F1: Sample	Abundances (Scaled): F2: Sample	Checked	Confidence	PSM Ambiguity	Sequence	Annotated Sequence	Modifications	Modifications (all possible sites)	Modifications in Master Proteins	Modifications in Master Proteins (all Sites)	Qvality PEP	Qvality q-value	SVM_Score	# Protein Groups	# Proteins	# PSMs	Master Protein Accessions	Master Protein Descriptions	Protein Accessions	Positions in Master Proteins	# Missed Cleavages	Theo. MH+ [Da]	Sequence Length	# Razor Quan Results	Abundance: F1: Sample	Abundance: F2: Sample	Abundances Count: F1: Sample	Abundances Count: F2: Sample	Quan Info	Found in File: [F1]	Found in File: [F2]	Found in Sample: [S1] F1: Sample	Found in Sample: [S2] F2: Sample	Found in Sample Group: [S1] F1: Sample	Found in Sample Group: [S2] F2: Sample	Confidence (by Search Engine): Sequest HT	Charge (by Search Engine): Sequest HT	DeltaScore (by Search Engine): Sequest HT	DeltaCn (by Search Engine): Sequest HT	Rank (by Search Engine): Sequest HT	Search Engine Rank (by Search Engine): Sequest HT	Concatenated Rank (by Search Engine): Sequest HT	m/z [Da] (by Search Engine): Sequest HT	DeltaM [ppm] (by Search Engine): Sequest HT	Deltam/z [Da] (by Search Engine): Sequest HT	RT [min] (by Search Engine): Sequest HT	Percolator q-Value (by Search Engine): Sequest HT	Percolator PEP (by Search Engine): Sequest HT
	45.1	154.9	FALSE	High	Unambiguous	IGVPFVDGGVIK	[K].IGVPFVDGGVIK.[A]					0.128964	0.00397639	0.275	1	1	2	B1XHG2	50S ribosomal protein L21 [OS=Escherichia coli str. K-12 substr. DH10B]	B1XHG2	B1XHG2 [49-60]	0	1200.7	12	0	2990.31	17639.1	1	1		High	High	High	High	High	High	High	2	0.5802	0	1	1	1	600.854	1.64	0.00099	33.5208	0.001729	0.05584
		200	FALSE	High	Unambiguous	AEVVAHGR	[K].AEVVAHGR.[G]					0.0480553	0	0.513	1	1	1	B1XHG2	50S ribosomal protein L21 [OS=Escherichia coli str. K-12 substr. DH10B]	B1XHG2	B1XHG2 [61-68]	0	838.453	8	0		2876.02		1		Not Found	High	Not Found	High	Not Found	High	High	2	0.698	0	1	1	1	419.73	-0.12	-5e-05	14.473	0	0.01459
	48.9	151.1	FALSE	High	Unambiguous	MYAVFQSGGK	[-].MYAVFQSGGK.[Q]					0.00795207	0	0.933	1	1	2	B1XHG2	50S ribosomal protein L21 [OS=Escherichia coli str. K-12 substr. DH10B]	B1XHG2	B1XHG2 [1-10]	0	1087.52	10	0	1456.05	7723.29	1	1		High	High	High	High	High	High	High	2	0.8902	0	1	1	1	544.265	-0.92	-0.0005	26.1786	0	0.001385
	39.3	160.7	FALSE	High	Unambiguous	VSEGQTVR	[R].VSEGQTVR.[L]					0.0219341	0	0.697	1	1	2	B1XHG2	50S ribosomal protein L21 [OS=Escherichia coli str. K-12 substr. DH10B]	B1XHG2	B1XHG2 [14-21]	0	875.458	8	0	578.442	4065	1	1		High	High	High	High	High	High	High	2	0.4904	0	1	1	1	438.233	-0.13	-6e-05	15.2619	0	0.005198
22.1	177.9	FALSE	High	Master Protein	B1XBS8	50S ribosomal protein L19 [OS=Escherichia coli str. K-12 substr. DH10B]	0	11.495	49	5	6	5	1	115	13.1	10.62	9.93	5	0	High	High
	Abundances (Scaled): F1: Sample	Abundances (Scaled): F2: Sample	Checked	Confidence	PSM Ambiguity	Sequence	Annotated Sequence	Modifications	Modifications (all possible sites)	Modifications in Master Proteins	Modifications in Master Proteins (all Sites)	Qvality PEP	Qvality q-value	SVM_Score	# Protein Groups	# Proteins	# PSMs	Master Protein Accessions	Master Protein Descriptions	Protein Accessions	Positions in Master Proteins	# Missed Cleavages	Theo. MH+ [Da]	Sequence Length	# Razor Quan Results	Abundance: F1: Sample	Abundance: F2: Sample	Abundances Count: F1: Sample	Abundances Count: F2: Sample	Quan Info	Found in File: [F1]	Found in File: [F2]	Found in Sample: [S1] F1: Sample	Found in Sample: [S2] F2: Sample	Found in Sample Group: [S1] F1: Sample	Found in Sample Group: [S2] F2: Sample	Confidence (by Search Engine): Sequest HT	Charge (by Search Engine): Sequest HT	DeltaScore (by Search Engine): Sequest HT	DeltaCn (by Search Engine): Sequest HT	Rank (by Search Engine): Sequest HT	Search Engine Rank (by Search Engine): Sequest HT	Concatenated Rank (by Search Engine): Sequest HT	m/z [Da] (by Search Engine): Sequest HT	DeltaM [ppm] (by Search Engine): Sequest HT	Deltam/z [Da] (by Search Engine): Sequest HT	RT [min] (by Search Engine): Sequest HT	Percolator q-Value (by Search Engine): Sequest HT	Percolator PEP (by Search Engine): Sequest HT
	28.9	171.1	FALSE	High	Unambiguous	VFQTHSPVVDSISVK	[R].VFQTHSPVVDSISVK.[R]					0.00148522	0	1.322	1	1	2	B1XBS8	50S ribosomal protein L19 [OS=Escherichia coli str. K-12 substr. DH10B]	B1XBS8	B1XBS8 [73-87]	0	1642.88	15	0	586.166	5950.91	1	1		High	High	High	High	High	High	High	3	0.8038	0	1	1	1	548.298	-0.69	-0.00038	26.4542	0	0.0001555
			FALSE	High	Unambiguous	GLHSAFTVR	[R].GLHSAFTVR.[K]					0.130007	0.00397639	0.273	1	1	1	B1XBS8	50S ribosomal protein L19 [OS=Escherichia coli str. K-12 substr. DH10B]	B1XBS8	B1XBS8 [54-62]	0	987.537	9	0					No Quan Values	Not Found	High	Not Found	High	Not Found	High	High	2	0.6395	0	1	1	1	494.273	1.42	0.0007	21.9825	0.001729	0.05452
		200	FALSE	High	Unambiguous	VWVVEGSK	[K].VWVVEGSK.[K]					0.0264806	0	0.653	1	1	1	B1XBS8	50S ribosomal protein L19 [OS=Escherichia coli str. K-12 substr. DH10B]	B1XBS8	B1XBS8 [30-37]	0	903.493	8	0		1454.57		1		Not Found	High	Not Found	High	Not Found	High	High	2	0.4883	0	1	1	1	452.25	-1.1	-0.0005	23.9383	0	0.00665
	22.8	177.2	FALSE	High	Unambiguous	QDVPSFRPGDTVEVK	[K].QDVPSFRPGDTVEVK.[V]					0.0334906	0	0.598	1	1	1	B1XBS8	50S ribosomal protein L19 [OS=Escherichia coli str. K-12 substr. DH10B]	B1XBS8	B1XBS8 [15-29]	0	1673.85	15	0	503.34	6702.22	1	1		Peak Found	High	Peak Found	High	Peak Found	High	High	3	0.4737	0	1	1	1	558.621	-0.58	-0.00032	26.0865	0	0.009062
		200	FALSE	High	Unambiguous	ISNGEGVER	[K].ISNGEGVER.[V]					0.0252634	0	0.664	1	1	1	B1XBS8	50S ribosomal protein L19 [OS=Escherichia coli str. K-12 substr. DH10B]	B1XBS8	B1XBS8 [64-72]	0	960.475	9	0		984.338		1		Not Found	High	Not Found	High	Not Found	High	High	2	0.534	0	1	1	1	480.741	0.09	5e-05	16.0203	0	0.006257
15.4	184.6	FALSE	High	Master Protein	B1X6G1	50S ribosomal protein L24 [OS=Escherichia coli str. K-12 substr. DH10B]	0	14.737	54	5	6	5	1	104	11.3	10.21	18.32	5	0	High	High
	Abundances (Scaled): F1: Sample	Abundances (Scaled): F2: Sample	Checked	Confidence	PSM Ambiguity	Sequence	Annotated Sequence	Modifications	Modifications (all possible sites)	Modifications in Master Proteins	Modifications in Master Proteins (all Sites)	Qvality PEP	Qvality q-value	SVM_Score	# Protein Groups	# Proteins	# PSMs	Master Protein Accessions	Master Protein Descriptions	Protein Accessions	Positions in Master Proteins	# Missed Cleavages	Theo. MH+ [Da]	Sequence Length	# Razor Quan Results	Abundance: F1: Sample	Abundance: F2: Sample	Abundances Count: F1: Sample	Abundances Count: F2: Sample	Quan Info	Found in File: [F1]	Found in File: [F2]	Found in Sample: [S1] F1: Sample	Found in Sample: [S2] F2: Sample	Found in Sample Group: [S1] F1: Sample	Found in Sample Group: [S2] F2: Sample	Confidence (by Search Engine): Sequest HT	Charge (by Search Engine): Sequest HT	DeltaScore (by Search Engine): Sequest HT	DeltaCn (by Search Engine): Sequest HT	Rank (by Search Engine): Sequest HT	Search Engine Rank (by Search Engine): Sequest HT	Concatenated Rank (by Search Engine): Sequest HT	m/z [Da] (by Search Engine): Sequest HT	DeltaM [ppm] (by Search Engine): Sequest HT	Deltam/z [Da] (by Search Engine): Sequest HT	RT [min] (by Search Engine): Sequest HT	Percolator q-Value (by Search Engine): Sequest HT	Percolator PEP (by Search Engine): Sequest HT
		200	FALSE	High	Unambiguous	RDDEVIVLTGK	[R].RDDEVIVLTGK.[D]					0.0832341	0.0021573	0.382	1	1	1	B1X6G1	50S ribosomal protein L24 [OS=Escherichia coli str. K-12 substr. DH10B]	B1X6G1	B1X6G1 [7-17]	1	1244.68	11	0		1952.14		1		Not Found	High	Not Found	High	Not Found	High	High	2	0.636	0	1	1	1	622.846	-0.53	-0.00033	24.7699	0.0009339	0.03015
		200	FALSE	High	Unambiguous	HQKPVPALNQPGGIVEK	[K].HQKPVPALNQPGGIVEK.[E]					0.00142863	0	1.331	1	1	1	B1X6G1	50S ribosomal protein L24 [OS=Escherichia coli str. K-12 substr. DH10B]	B1X6G1	B1X6G1 [45-61]	0	1812.01	17	0		4280.8		1		Not Found	High	Not Found	High	Not Found	High	High	3	0.6667	0	1	1	1	604.676	-0.29	-0.00018	21.6867	0	0.0001477
		200	FALSE	High	Unambiguous	DDEVIVLTGK	[R].DDEVIVLTGK.[D]					0.0139751	0	0.802	1	1	1	B1X6G1	50S ribosomal protein L24 [OS=Escherichia coli str. K-12 substr. DH10B]	B1X6G1	B1X6G1 [8-17]	0	1088.58	10	0		1088.71		1		Not Found	High	Not Found	High	Not Found	High	High	2	0.7014	0	1	1	1	544.795	-0.98	-0.00053	27.9065	0	0.002892
	15.9	184.1	FALSE	High	Unambiguous	VIVEGINLVK	[K].VIVEGINLVK.[K]					0.0107034	0	0.864	1	1	2	B1X6G1	50S ribosomal protein L24 [OS=Escherichia coli str. K-12 substr. DH10B]	B1X6G1	B1X6G1 [34-43]	0	1083.68	10	0	410.685	8157.74	1	1		High	High	High	High	High	High	High	2	0.6244	0	1	1	1	542.344	3.71	0.00201	30.31	0	0.002036
	67.1	132.9	FALSE	High	Unambiguous	EAAIQVSNVAIFNAATGK	[K].EAAIQVSNVAIFNAATGK.[A]					0.000804619	0	1.464	1	1	1	B1X6G1	50S ribosomal protein L24 [OS=Escherichia coli str. K-12 substr. DH10B]	B1X6G1	B1X6G1 [62-79]	0	1803.96	18	0	411.736	1398.96	1	1		Peak Found	High	Peak Found	High	Peak Found	High	High	2	0.7694	0	1	1	1	902.484	0.98	0.00088	33.6845	0	6.994e-05
18	182	FALSE	High	Master Protein	B1XG70	30S ribosomal protein S21 [OS=Escherichia coli str. K-12 substr. DH10B]	0	11.494	42	4	6	4	1	71	8.5	11.15	11.73	4	0	High	High
	Abundances (Scaled): F1: Sample	Abundances (Scaled): F2: Sample	Checked	Confidence	PSM Ambiguity	Sequence	Annotated Sequence	Modifications	Modifications (all possible sites)	Modifications in Master Proteins	Modifications in Master Proteins (all Sites)	Qvality PEP	Qvality q-value	SVM_Score	# Protein Groups	# Proteins	# PSMs	Master Protein Accessions	Master Protein Descriptions	Protein Accessions	Positions in Master Proteins	# Missed Cleavages	Theo. MH+ [Da]	Sequence Length	# Razor Quan Results	Abundance: F1: Sample	Abundance: F2: Sample	Abundances Count: F1: Sample	Abundances Count: F2: Sample	Quan Info	Found in File: [F1]	Found in File: [F2]	Found in Sample: [S1] F1: Sample	Found in Sample: [S2] F2: Sample	Found in Sample Group: [S1] F1: Sample	Found in Sample Group: [S2] F2: Sample	Confidence (by Search Engine): Sequest HT	Charge (by Search Engine): Sequest HT	DeltaScore (by Search Engine): Sequest HT	DeltaCn (by Search Engine): Sequest HT	Rank (by Search Engine): Sequest HT	Search Engine Rank (by Search Engine): Sequest HT	Concatenated Rank (by Search Engine): Sequest HT	m/z [Da] (by Search Engine): Sequest HT	DeltaM [ppm] (by Search Engine): Sequest HT	Deltam/z [Da] (by Search Engine): Sequest HT	RT [min] (by Search Engine): Sequest HT	Percolator q-Value (by Search Engine): Sequest HT	Percolator PEP (by Search Engine): Sequest HT
	17	183	FALSE	High	Unambiguous	AGVLAEVR	[K].AGVLAEVR.[R]					0.00534909	0	1.025	1	1	2	B1XG70	30S ribosomal protein S21 [OS=Escherichia coli str. K-12 substr. DH10B]	B1XG70	B1XG70 [26-33]	0	814.478	8	0	383.101	7095.54	1	1		High	High	High	High	High	High	High	2	0.6215	0	1	1	1	407.743	-0.41	-0.00017	23.0189	0	0.0008235
	18.8	181.2	FALSE	High	Unambiguous	EFYEKPTTER	[R].EFYEKPTTER.[K]					0.0290915	0	0.631	1	1	2	B1XG70	30S ribosomal protein S21 [OS=Escherichia coli str. K-12 substr. DH10B]	B1XG70	B1XG70 [36-45]	0	1299.62	10	0	282.509	4668.34	2	2		Peak Found	High	Peak Found	High	Peak Found	High	High	2	0.8876	0	1	1	1	650.314	0.03	2e-05	19.2729	0	0.007542
	17.1	182.9	FALSE	High	Unambiguous	ENEPFDVALR	[R].ENEPFDVALR.[R]					0.0337773	0	0.596	1	1	1	B1XG70	30S ribosomal protein S21 [OS=Escherichia coli str. K-12 substr. DH10B]	B1XG70	B1XG70 [8-17]	0	1189.58	10	0	401.019	7340.34	1	1		Peak Found	High	Peak Found	High	Peak Found	High	High	2	0.6772	0	1	1	1	595.297	1.76	0.00105	29.9008	0	0.00915
	22.2	177.8	FALSE	High	Unambiguous	VRENEPFDVALR	[K].VRENEPFDVALR.[R]					0.00402415	0	1.091	1	1	1	B1XG70	30S ribosomal protein S21 [OS=Escherichia coli str. K-12 substr. DH10B]	B1XG70	B1XG70 [6-17]	1	1444.75	12	0	149.47	2059.9	1	1		Peak Found	High	Peak Found	High	Peak Found	High	High	3	0.679	0	1	1	1	482.255	-2.6	-0.00125	27.4914	0	0.0005692
75.1	124.9	FALSE	High	Master Protein	C5A0A3	50S ribosomal protein L31 [OS=Escherichia coli BW2952]	0	13.693	53	3	6	3	1	70	7.9	9.32	16.94	3	0	High	High
	Abundances (Scaled): F1: Sample	Abundances (Scaled): F2: Sample	Checked	Confidence	PSM Ambiguity	Sequence	Annotated Sequence	Modifications	Modifications (all possible sites)	Modifications in Master Proteins	Modifications in Master Proteins (all Sites)	Qvality PEP	Qvality q-value	SVM_Score	# Protein Groups	# Proteins	# PSMs	Master Protein Accessions	Master Protein Descriptions	Protein Accessions	Positions in Master Proteins	# Missed Cleavages	Theo. MH+ [Da]	Sequence Length	# Razor Quan Results	Abundance: F1: Sample	Abundance: F2: Sample	Abundances Count: F1: Sample	Abundances Count: F2: Sample	Quan Info	Found in File: [F1]	Found in File: [F2]	Found in Sample: [S1] F1: Sample	Found in Sample: [S2] F2: Sample	Found in Sample Group: [S1] F1: Sample	Found in Sample Group: [S2] F2: Sample	Confidence (by Search Engine): Sequest HT	Charge (by Search Engine): Sequest HT	DeltaScore (by Search Engine): Sequest HT	DeltaCn (by Search Engine): Sequest HT	Rank (by Search Engine): Sequest HT	Search Engine Rank (by Search Engine): Sequest HT	Concatenated Rank (by Search Engine): Sequest HT	m/z [Da] (by Search Engine): Sequest HT	DeltaM [ppm] (by Search Engine): Sequest HT	Deltam/z [Da] (by Search Engine): Sequest HT	RT [min] (by Search Engine): Sequest HT	Percolator q-Value (by Search Engine): Sequest HT	Percolator PEP (by Search Engine): Sequest HT
	86.8	113.2	FALSE	High	Unambiguous	YEEITASCSCGNVMK	[K].YEEITASCSCGNVMK.[I]	2xCarbamidomethyl [C8; C10]	2xCarbamidomethyl [C8; C10]			1.31458e-05	0	2.417	1	1	2	C5A0A3	50S ribosomal protein L31 [OS=Escherichia coli BW2952]	C5A0A3	C5A0A3 [9-23]	0	1748.73	15	0	1152.74	2582.95	1	1		High	High	High	High	High	High	High	2	1	0	1	1	1	874.869	0.97	0.00085	24.0448	0	3.3e-07
	67.2	132.8	FALSE	High	Unambiguous	STVGHDLNLDVCSK	[R].STVGHDLNLDVCSK.[C]	1xCarbamidomethyl [C12]	1xCarbamidomethyl [C12]			0.0100341	0	0.879	1	1	3	C5A0A3	50S ribosomal protein L31 [OS=Escherichia coli BW2952]	C5A0A3	C5A0A3 [26-39]	0	1544.74	14	0	1317.38	4465.04	1	2		High	High	High	High	High	High	High	3	0.735	0	1	1	1	515.585	1.47	0.00076	24.037	0	0.001876
			FALSE	High	Unambiguous	CHPFFTGK	[K].CHPFFTGK.[Q]	1xCarbamidomethyl [C1]	1xCarbamidomethyl [C1]			0.0168112	0	0.759	1	1	1	C5A0A3	50S ribosomal protein L31 [OS=Escherichia coli BW2952]	C5A0A3	C5A0A3 [40-47]	0	993.461	8	0					No Quan Values	Not Found	High	Not Found	High	Not Found	High	High	3	0.3221	0	1	1	1	331.825	-0.49	-0.00016	21.7479	0	0.003672
11.6	188.4	FALSE	High	Master Protein	C4ZXM9	50S ribosomal protein L28 [OS=Escherichia coli BW2952]	0	9.539	54	5	6	5	1	78	9	11.41	14.44	5	0	High	High
	Abundances (Scaled): F1: Sample	Abundances (Scaled): F2: Sample	Checked	Confidence	PSM Ambiguity	Sequence	Annotated Sequence	Modifications	Modifications (all possible sites)	Modifications in Master Proteins	Modifications in Master Proteins (all Sites)	Qvality PEP	Qvality q-value	SVM_Score	# Protein Groups	# Proteins	# PSMs	Master Protein Accessions	Master Protein Descriptions	Protein Accessions	Positions in Master Proteins	# Missed Cleavages	Theo. MH+ [Da]	Sequence Length	# Razor Quan Results	Abundance: F1: Sample	Abundance: F2: Sample	Abundances Count: F1: Sample	Abundances Count: F2: Sample	Quan Info	Found in File: [F1]	Found in File: [F2]	Found in Sample: [S1] F1: Sample	Found in Sample: [S2] F2: Sample	Found in Sample Group: [S1] F1: Sample	Found in Sample Group: [S2] F2: Sample	Confidence (by Search Engine): Sequest HT	Charge (by Search Engine): Sequest HT	DeltaScore (by Search Engine): Sequest HT	DeltaCn (by Search Engine): Sequest HT	Rank (by Search Engine): Sequest HT	Search Engine Rank (by Search Engine): Sequest HT	Concatenated Rank (by Search Engine): Sequest HT	m/z [Da] (by Search Engine): Sequest HT	DeltaM [ppm] (by Search Engine): Sequest HT	Deltam/z [Da] (by Search Engine): Sequest HT	RT [min] (by Search Engine): Sequest HT	Percolator q-Value (by Search Engine): Sequest HT	Percolator PEP (by Search Engine): Sequest HT
	21.1	178.9	FALSE	High	Unambiguous	GIDTVLAELR	[K].GIDTVLAELR.[A]					0.0017881	0	1.279	1	1	2	C4ZXM9	50S ribosomal protein L28 [OS=Escherichia coli BW2952]	C4ZXM9	C4ZXM9 [63-72]	0	1086.62	10	0	349.946	5089.61	1	1		High	High	High	High	High	High	High	2	0.5604	0	1	1	1	543.81	-1.58	-0.00086	35.4043	0	0.0001979
			FALSE	High	Unambiguous	RFLPNLHSHR	[R].RFLPNLHSHR.[F]					0.161892	0.00397639	0.218	1	1	1	C4ZXM9	50S ribosomal protein L28 [OS=Escherichia coli BW2952]	C4ZXM9	C4ZXM9 [28-37]	1	1276.7	10	0					No Quan Values	Not Found	High	Not Found	High	Not Found	High	High	3	0.613	0	1	1	1	426.241	4.62	0.00197	19.6698	0.001729	0.07342
	11.5	188.5	FALSE	High	Unambiguous	FWVESEK	[R].FWVESEK.[R]					0.13372	0.00397639	0.266	1	1	1	C4ZXM9	50S ribosomal protein L28 [OS=Escherichia coli BW2952]	C4ZXM9	C4ZXM9 [38-44]	0	924.446	7	0	120.624	3391.93	1	1		Peak Found	High	Peak Found	High	Peak Found	High	High	2	0.4337	0	1	1	1	462.726	-1.3	-0.0006	25.0898	0.001729	0.0567
		200	FALSE	High	Unambiguous	SHALNATK	[R].SHALNATK.[R]					0.0801825	0.0021573	0.391	1	1	1	C4ZXM9	50S ribosomal protein L28 [OS=Escherichia coli BW2952]	C4ZXM9	C4ZXM9 [19-26]	0	841.453	8	0		3146.62		1		Not Found	High	Not Found	High	Not Found	High	High	2	0.6162	0	1	1	1	421.23	0.54	0.00023	14.2594	0.0009339	0.02868
		200	FALSE	High	Unambiguous	VCQVTGK	[R].VCQVTGK.[R]	1xCarbamidomethyl [C2]	1xCarbamidomethyl [C2]			0.0421391	0	0.544	1	1	1	C4ZXM9	50S ribosomal protein L28 [OS=Escherichia coli BW2952]	C4ZXM9	C4ZXM9 [4-10]	0	791.408	7	0		1545.51		1		Not Found	High	Not Found	High	Not Found	High	High	2	0.5125	0	1	1	1	396.208	-0.33	-0.00013	14.884	0	0.01223
30.6	169.4	FALSE	High	Master Protein	P0A7L8	50S ribosomal protein L27 [OS=Escherichia coli K-12]	0	6.187	39	3	5	3	1	85	9.1	10.58	11.44	3	0	High	High
	Abundances (Scaled): F1: Sample	Abundances (Scaled): F2: Sample	Checked	Confidence	PSM Ambiguity	Sequence	Annotated Sequence	Modifications	Modifications (all possible sites)	Modifications in Master Proteins	Modifications in Master Proteins (all Sites)	Qvality PEP	Qvality q-value	SVM_Score	# Protein Groups	# Proteins	# PSMs	Master Protein Accessions	Master Protein Descriptions	Protein Accessions	Positions in Master Proteins	# Missed Cleavages	Theo. MH+ [Da]	Sequence Length	# Razor Quan Results	Abundance: F1: Sample	Abundance: F2: Sample	Abundances Count: F1: Sample	Abundances Count: F2: Sample	Quan Info	Found in File: [F1]	Found in File: [F2]	Found in Sample: [S1] F1: Sample	Found in Sample: [S2] F2: Sample	Found in Sample Group: [S1] F1: Sample	Found in Sample Group: [S2] F2: Sample	Confidence (by Search Engine): Sequest HT	Charge (by Search Engine): Sequest HT	DeltaScore (by Search Engine): Sequest HT	DeltaCn (by Search Engine): Sequest HT	Rank (by Search Engine): Sequest HT	Search Engine Rank (by Search Engine): Sequest HT	Concatenated Rank (by Search Engine): Sequest HT	m/z [Da] (by Search Engine): Sequest HT	DeltaM [ppm] (by Search Engine): Sequest HT	Deltam/z [Da] (by Search Engine): Sequest HT	RT [min] (by Search Engine): Sequest HT	Percolator q-Value (by Search Engine): Sequest HT	Percolator PEP (by Search Engine): Sequest HT
		200	FALSE	High	Unambiguous	FHAGANVGCGR	[K].FHAGANVGCGR.[D]	1xCarbamidomethyl [C9]	1xCarbamidomethyl [C9]			0.170389	0.00397639	0.205	1	1	1	P0A7L8	50S ribosomal protein L27 [OS=Escherichia coli K-12]	P0A7L8	P0A7L8 [45-55]	0	1145.53	11	0		1401.13		1		Not Found	High	Not Found	High	Not Found	High	High	3	0.806	0	1	1	1	382.514	0.53	0.0002	17.4645	0.001729	0.07878
	50.3	149.7	FALSE	High	Unambiguous	FGGESVLAGSIIVR	[R].FGGESVLAGSIIVR.[Q]					0.004349	0	1.073	1	1	3	P0A7L8	50S ribosomal protein L27 [OS=Escherichia coli K-12]	P0A7L8	P0A7L8 [26-39]	0	1404.78	14	0	513.193	2625.15	1	1		High	High	High	High	High	High	High	2	0.7793	0	1	1	1	702.896	-0.1	-7e-05	33.077	0	0.0007152
		200	FALSE	High	Unambiguous	KFISIEAE	[R].KFISIEAE.[-]					0.0441521	0	0.533	1	1	1	P0A7L8	50S ribosomal protein L27 [OS=Escherichia coli K-12]	P0A7L8	P0A7L8 [78-85]	1	936.504	8	0		856.381		1		Not Found	High	Not Found	High	Not Found	High	High	2	0.6066	0	1	1	1	468.755	-1.23	-0.00058	26.3118	0	0.01305
29.2	170.8	FALSE	High	Master Protein	B1X6F6	50S ribosomal protein L18 [OS=Escherichia coli str. K-12 substr. DH10B]	0	7.917	34	3	5	3	1	117	12.8	10.42	10.66	3	0	High	High
	Abundances (Scaled): F1: Sample	Abundances (Scaled): F2: Sample	Checked	Confidence	PSM Ambiguity	Sequence	Annotated Sequence	Modifications	Modifications (all possible sites)	Modifications in Master Proteins	Modifications in Master Proteins (all Sites)	Qvality PEP	Qvality q-value	SVM_Score	# Protein Groups	# Proteins	# PSMs	Master Protein Accessions	Master Protein Descriptions	Protein Accessions	Positions in Master Proteins	# Missed Cleavages	Theo. MH+ [Da]	Sequence Length	# Razor Quan Results	Abundance: F1: Sample	Abundance: F2: Sample	Abundances Count: F1: Sample	Abundances Count: F2: Sample	Quan Info	Found in File: [F1]	Found in File: [F2]	Found in Sample: [S1] F1: Sample	Found in Sample: [S2] F2: Sample	Found in Sample Group: [S1] F1: Sample	Found in Sample Group: [S2] F2: Sample	Confidence (by Search Engine): Sequest HT	Charge (by Search Engine): Sequest HT	DeltaScore (by Search Engine): Sequest HT	DeltaCn (by Search Engine): Sequest HT	Rank (by Search Engine): Sequest HT	Search Engine Rank (by Search Engine): Sequest HT	Concatenated Rank (by Search Engine): Sequest HT	m/z [Da] (by Search Engine): Sequest HT	DeltaM [ppm] (by Search Engine): Sequest HT	Deltam/z [Da] (by Search Engine): Sequest HT	RT [min] (by Search Engine): Sequest HT	Percolator q-Value (by Search Engine): Sequest HT	Percolator PEP (by Search Engine): Sequest HT
	52.5	147.5	FALSE	High	Unambiguous	HIYAQVIAPNGSEVLVAASTVEK	[R].HIYAQVIAPNGSEVLVAASTVEK.[A]					0.00128804	0	1.355	1	1	3	B1X6F6	50S ribosomal protein L18 [OS=Escherichia coli str. K-12 substr. DH10B]	B1X6F6	B1X6F6 [34-56]	0	2396.28	23	0	499.278	2411.25	1	1		High	High	High	High	High	High	High	3	0.7346	0	1	1	1	799.434	2.64	0.00211	32.3612	0	0.0001295
		200	FALSE	High	Unambiguous	SGFQYHGR	[R].SGFQYHGR.[V]					0.168394	0.00397639	0.208	1	1	1	B1X6F6	50S ribosomal protein L18 [OS=Escherichia coli str. K-12 substr. DH10B]	B1X6F6	B1X6F6 [95-102]	0	951.443	8	0		847.956		1		Not Found	High	Not Found	High	Not Found	High	High	2	0.8586	0	1	1	1	476.225	-0.55	-0.00026	18.2637	0.001729	0.0775
	16.4	183.6	FALSE	High	Unambiguous	VQALADAAR	[R].VQALADAAR.[E]					0.00714003	0	0.958	1	1	1	B1X6F6	50S ribosomal protein L18 [OS=Escherichia coli str. K-12 substr. DH10B]	B1X6F6	B1X6F6 [103-111]	0	914.505	9	0	189.41	3647.76	1	1		Peak Found	High	Peak Found	High	Peak Found	High	High	2	0.6084	0	1	1	1	457.756	-0.27	-0.00012	19.2764	0	0.001205
7	193	FALSE	High	Master Protein	P69776	Major outer membrane prolipoprotein Lpp [OS=Escherichia coli K-12]	0	13.796	69	4	5	4	1	78	8.3	9.25	16	4	0	High	High
	Abundances (Scaled): F1: Sample	Abundances (Scaled): F2: Sample	Checked	Confidence	PSM Ambiguity	Sequence	Annotated Sequence	Modifications	Modifications (all possible sites)	Modifications in Master Proteins	Modifications in Master Proteins (all Sites)	Qvality PEP	Qvality q-value	SVM_Score	# Protein Groups	# Proteins	# PSMs	Master Protein Accessions	Master Protein Descriptions	Protein Accessions	Positions in Master Proteins	# Missed Cleavages	Theo. MH+ [Da]	Sequence Length	# Razor Quan Results	Abundance: F1: Sample	Abundance: F2: Sample	Abundances Count: F1: Sample	Abundances Count: F2: Sample	Quan Info	Found in File: [F1]	Found in File: [F2]	Found in Sample: [S1] F1: Sample	Found in Sample: [S2] F2: Sample	Found in Sample Group: [S1] F1: Sample	Found in Sample Group: [S2] F2: Sample	Confidence (by Search Engine): Sequest HT	Charge (by Search Engine): Sequest HT	DeltaScore (by Search Engine): Sequest HT	DeltaCn (by Search Engine): Sequest HT	Rank (by Search Engine): Sequest HT	Search Engine Rank (by Search Engine): Sequest HT	Concatenated Rank (by Search Engine): Sequest HT	m/z [Da] (by Search Engine): Sequest HT	DeltaM [ppm] (by Search Engine): Sequest HT	Deltam/z [Da] (by Search Engine): Sequest HT	RT [min] (by Search Engine): Sequest HT	Percolator q-Value (by Search Engine): Sequest HT	Percolator PEP (by Search Engine): Sequest HT
		200	FALSE	High	Unambiguous	LDNMATK	[R].LDNMATK.[Y]					0.01725	0	0.753	1	1	1	P69776	Major outer membrane prolipoprotein Lpp [OS=Escherichia coli K-12]	P69776	P69776 [69-75]	0	792.392	7	0		1458.99		1		Not Found	High	Not Found	High	Not Found	High	High	2	0.682	0	1	1	1	396.7	0.89	0.00035	16.3121	0	0.003799
	13.7	186.3	FALSE	High	Unambiguous	IDQLSSDVQTLNAK	[K].IDQLSSDVQTLNAK.[V]					0.00218075	0	1.233	1	1	2	P69776	Major outer membrane prolipoprotein Lpp [OS=Escherichia coli K-12]	P69776	P69776 [27-40]	0	1531.8	14	0	626.895	14578.5	1	1		High	High	High	High	High	High	High	2	0.685	0	1	1	1	766.404	3.5	0.00268	26.7398	0	0.0002559
		200	FALSE	High	Unambiguous	LVLGAVILGSTLLAGCSSNAK	[K].LVLGAVILGSTLLAGCSSNAK.[I]	1xCarbamidomethyl [C16]	1xCarbamidomethyl [C16]			0.000108084	0	1.929	1	1	1	P69776	Major outer membrane prolipoprotein Lpp [OS=Escherichia coli K-12]	P69776	P69776 [6-26]	0	2044.15	21	0		3772.1		1		Not Found	High	Not Found	High	Not Found	High	High	3	0.899	0	1	1	1	682.055	1.82	0.00124	41.7813	0	5.12e-06
		200	FALSE	High	Unambiguous	VDQLSNDVNAMR	[K].VDQLSNDVNAMR.[S]					0.0151643	0	0.783	1	1	1	P69776	Major outer membrane prolipoprotein Lpp [OS=Escherichia coli K-12]	P69776	P69776 [41-52]	0	1361.65	12	0		9828.43		1		Not Found	High	Not Found	High	Not Found	High	High	2	0.6048	0	1	1	1	681.327	-0.21	-0.00015	25.4286	0	0.003212
	200	FALSE	High	Master Protein	P0A910	Outer membrane protein A [OS=Escherichia coli K-12]	0	6.033	7	2	4	2	1	346	37.2	6.42	9.81	2	0	Not Found	High
	Abundances (Scaled): F1: Sample	Abundances (Scaled): F2: Sample	Checked	Confidence	PSM Ambiguity	Sequence	Annotated Sequence	Modifications	Modifications (all possible sites)	Modifications in Master Proteins	Modifications in Master Proteins (all Sites)	Qvality PEP	Qvality q-value	SVM_Score	# Protein Groups	# Proteins	# PSMs	Master Protein Accessions	Master Protein Descriptions	Protein Accessions	Positions in Master Proteins	# Missed Cleavages	Theo. MH+ [Da]	Sequence Length	# Razor Quan Results	Abundance: F1: Sample	Abundance: F2: Sample	Abundances Count: F1: Sample	Abundances Count: F2: Sample	Quan Info	Found in File: [F1]	Found in File: [F2]	Found in Sample: [S1] F1: Sample	Found in Sample: [S2] F2: Sample	Found in Sample Group: [S1] F1: Sample	Found in Sample Group: [S2] F2: Sample	Confidence (by Search Engine): Sequest HT	Charge (by Search Engine): Sequest HT	DeltaScore (by Search Engine): Sequest HT	DeltaCn (by Search Engine): Sequest HT	Rank (by Search Engine): Sequest HT	Search Engine Rank (by Search Engine): Sequest HT	Concatenated Rank (by Search Engine): Sequest HT	m/z [Da] (by Search Engine): Sequest HT	DeltaM [ppm] (by Search Engine): Sequest HT	Deltam/z [Da] (by Search Engine): Sequest HT	RT [min] (by Search Engine): Sequest HT	Percolator q-Value (by Search Engine): Sequest HT	Percolator PEP (by Search Engine): Sequest HT
			FALSE	High	Unambiguous	AQGVQLTAK	[K].AQGVQLTAK.[L]					0.0472487	0	0.517	1	1	1	P0A910	Outer membrane protein A [OS=Escherichia coli K-12]	P0A910	P0A910 [95-103]	0	915.526	9	0					Not Reliable	Not Found	High	Not Found	High	Not Found	High	High	2	0.5798	0	1	1	1	458.266	-0.8	-0.00036	19.0324	0	0.01423
		200	FALSE	High	Unambiguous	LGYPITDDLDIYTR	[K].LGYPITDDLDIYTR.[L]					0.000760708	0	1.477	1	1	3	P0A910	Outer membrane protein A [OS=Escherichia coli K-12]	P0A910	P0A910 [104-117]	0	1654.83	14	0		1123.4		1		Not Found	High	Not Found	High	Not Found	High	High	2	0.8512	0	1	1	1	827.92	-0.1	-9e-05	35.1042	0	0.0004439
31.9	168.1	FALSE	High	Master Protein	C4ZR79	30S ribosomal protein S18 [OS=Escherichia coli BW2952]	0	5.958	29	2	4	2	1	75	9	10.59	10.92	2	0	High	High
	Abundances (Scaled): F1: Sample	Abundances (Scaled): F2: Sample	Checked	Confidence	PSM Ambiguity	Sequence	Annotated Sequence	Modifications	Modifications (all possible sites)	Modifications in Master Proteins	Modifications in Master Proteins (all Sites)	Qvality PEP	Qvality q-value	SVM_Score	# Protein Groups	# Proteins	# PSMs	Master Protein Accessions	Master Protein Descriptions	Protein Accessions	Positions in Master Proteins	# Missed Cleavages	Theo. MH+ [Da]	Sequence Length	# Razor Quan Results	Abundance: F1: Sample	Abundance: F2: Sample	Abundances Count: F1: Sample	Abundances Count: F2: Sample	Quan Info	Found in File: [F1]	Found in File: [F2]	Found in Sample: [S1] F1: Sample	Found in Sample: [S2] F2: Sample	Found in Sample Group: [S1] F1: Sample	Found in Sample Group: [S2] F2: Sample	Confidence (by Search Engine): Sequest HT	Charge (by Search Engine): Sequest HT	DeltaScore (by Search Engine): Sequest HT	DeltaCn (by Search Engine): Sequest HT	Rank (by Search Engine): Sequest HT	Search Engine Rank (by Search Engine): Sequest HT	Concatenated Rank (by Search Engine): Sequest HT	m/z [Da] (by Search Engine): Sequest HT	DeltaM [ppm] (by Search Engine): Sequest HT	Deltam/z [Da] (by Search Engine): Sequest HT	RT [min] (by Search Engine): Sequest HT	Percolator q-Value (by Search Engine): Sequest HT	Percolator PEP (by Search Engine): Sequest HT
	24.8	175.2	FALSE	High	Unambiguous	YLSLLPYTDR	[R].YLSLLPYTDR.[H]					0.0788607	0	0.395	1	1	2	C4ZR79	30S ribosomal protein S18 [OS=Escherichia coli BW2952]	C4ZR79	C4ZR79 [64-73]	0	1240.66	10	0	698.532	8469.09	1	1		High	High	High	High	High	High	High	2	0.4922	0	1	1	1	620.833	0.46	0.00029	32.8291	0.002523	0.09369
	44.8	155.2	FALSE	High	Unambiguous	FTAEGVQEIDYK	[R].FTAEGVQEIDYK.[D]					0.000515803	0	1.567	1	1	2	C4ZR79	30S ribosomal protein S18 [OS=Escherichia coli BW2952]	C4ZR79	C4ZR79 [13-24]	0	1399.67	12	0	699.717	4166.88	1	1		High	High	High	High	High	High	High	2	0.8135	0	1	1	1	700.341	0.99	0.0007	26.8872	0	3.925e-05
	200	FALSE	High	Master Protein	P04128	type-1 fimbrial protein, A chain [OS=Escherichia coli K-12]	0	10.956	24	2	4	2	1	182	18.1	5.35	11.39	2	0	Not Found	High
	Abundances (Scaled): F1: Sample	Abundances (Scaled): F2: Sample	Checked	Confidence	PSM Ambiguity	Sequence	Annotated Sequence	Modifications	Modifications (all possible sites)	Modifications in Master Proteins	Modifications in Master Proteins (all Sites)	Qvality PEP	Qvality q-value	SVM_Score	# Protein Groups	# Proteins	# PSMs	Master Protein Accessions	Master Protein Descriptions	Protein Accessions	Positions in Master Proteins	# Missed Cleavages	Theo. MH+ [Da]	Sequence Length	# Razor Quan Results	Abundance: F1: Sample	Abundance: F2: Sample	Abundances Count: F1: Sample	Abundances Count: F2: Sample	Quan Info	Found in File: [F1]	Found in File: [F2]	Found in Sample: [S1] F1: Sample	Found in Sample: [S2] F2: Sample	Found in Sample Group: [S1] F1: Sample	Found in Sample Group: [S2] F2: Sample	Confidence (by Search Engine): Sequest HT	Charge (by Search Engine): Sequest HT	DeltaScore (by Search Engine): Sequest HT	DeltaCn (by Search Engine): Sequest HT	Rank (by Search Engine): Sequest HT	Search Engine Rank (by Search Engine): Sequest HT	Concatenated Rank (by Search Engine): Sequest HT	m/z [Da] (by Search Engine): Sequest HT	DeltaM [ppm] (by Search Engine): Sequest HT	Deltam/z [Da] (by Search Engine): Sequest HT	RT [min] (by Search Engine): Sequest HT	Percolator q-Value (by Search Engine): Sequest HT	Percolator PEP (by Search Engine): Sequest HT
		200	FALSE	High	Unambiguous	GEVVNAACAVDAGSVDQTVQLGQVR	[K].GEVVNAACAVDAGSVDQTVQLGQVR.[T]	1xCarbamidomethyl [C8]	1xCarbamidomethyl [C8]			1.88922e-05	0	2.333	1	1	3	P04128	type-1 fimbrial protein, A chain [OS=Escherichia coli K-12]	P04128	P04128 [37-61]	0	2543.25	25	0		1672.36		2		Not Found	High	Not Found	High	Not Found	High	High	3	0.6785	0	1	1	1	848.421	-1.73	-0.00147	30.926	0	2.666e-05
		200	FALSE	High	Unambiguous	YFATGAATPGAANADATFK	[R].YFATGAATPGAANADATFK.[V]					0.00454065	0	1.063	1	1	1	P04128	type-1 fimbrial protein, A chain [OS=Escherichia coli K-12]	P04128	P04128 [160-178]	0	1844.88	19	0		2177.9		1		Not Found	High	Not Found	High	Not Found	High	High	2	0.7345	0	1	1	1	922.945	0.8	0.00074	27.1619	0	0.0006651
80.1	119.9	FALSE	High	Master Protein	B1X6G7	30S ribosomal protein S19 [OS=Escherichia coli str. K-12 substr. DH10B]	0	7.709	28	3	4	3	1	92	10.4	10.52	5.33	3	0	High	High
	Abundances (Scaled): F1: Sample	Abundances (Scaled): F2: Sample	Checked	Confidence	PSM Ambiguity	Sequence	Annotated Sequence	Modifications	Modifications (all possible sites)	Modifications in Master Proteins	Modifications in Master Proteins (all Sites)	Qvality PEP	Qvality q-value	SVM_Score	# Protein Groups	# Proteins	# PSMs	Master Protein Accessions	Master Protein Descriptions	Protein Accessions	Positions in Master Proteins	# Missed Cleavages	Theo. MH+ [Da]	Sequence Length	# Razor Quan Results	Abundance: F1: Sample	Abundance: F2: Sample	Abundances Count: F1: Sample	Abundances Count: F2: Sample	Quan Info	Found in File: [F1]	Found in File: [F2]	Found in Sample: [S1] F1: Sample	Found in Sample: [S2] F2: Sample	Found in Sample Group: [S1] F1: Sample	Found in Sample Group: [S2] F2: Sample	Confidence (by Search Engine): Sequest HT	Charge (by Search Engine): Sequest HT	DeltaScore (by Search Engine): Sequest HT	DeltaCn (by Search Engine): Sequest HT	Rank (by Search Engine): Sequest HT	Search Engine Rank (by Search Engine): Sequest HT	Concatenated Rank (by Search Engine): Sequest HT	m/z [Da] (by Search Engine): Sequest HT	DeltaM [ppm] (by Search Engine): Sequest HT	Deltam/z [Da] (by Search Engine): Sequest HT	RT [min] (by Search Engine): Sequest HT	Percolator q-Value (by Search Engine): Sequest HT	Percolator PEP (by Search Engine): Sequest HT
	81.1	118.9	FALSE	High	Unambiguous	KGPFIDLHLLK	[K].KGPFIDLHLLK.[K]					0.000994151	0	1.415	1	1	1	B1X6G7	30S ribosomal protein S19 [OS=Escherichia coli str. K-12 substr. DH10B]	B1X6G7	B1X6G7 [7-17]	1	1280.77	11	0	1653.97	4166.7	1	1		Peak Found	High	Peak Found	High	Peak Found	High	High	3	0.4919	0	1	1	1	427.596	0.45	0.00019	31.0588	0	9.201e-05
	104.6	95.4	FALSE	High	Unambiguous	GPFIDLHLLK	[K].GPFIDLHLLK.[K]					0.205265	0.00773239	0.157	1	1	1	B1X6G7	30S ribosomal protein S19 [OS=Escherichia coli str. K-12 substr. DH10B]	B1X6G7	B1X6G7 [8-17]	0	1152.68	10	0	236.949	371.168	1	1		Peak Found	High	Peak Found	High	Peak Found	High	High	3	0.8077	0	1	1	1	384.899	4.74	0.00182	33.937	0.003336	0.1013
	76.6	123.4	FALSE	High	Unambiguous	QHVPVFVTDEMVGHK	[R].QHVPVFVTDEMVGHK.[L]					0.0109363	0	0.859	1	1	2	B1X6G7	30S ribosomal protein S19 [OS=Escherichia coli str. K-12 substr. DH10B]	B1X6G7	B1X6G7 [56-70]	0	1722.86	15	0	1655.21	4576.71	1	1		High	High	High	High	High	High	High	3	0.677	0	1	1	1	574.959	-0.88	-0.0005	26.6043	0	0.002098
90.2	109.8	FALSE	High	Master Protein	P02358	30S ribosomal protein S6 [OS=Escherichia coli K-12]	0	4.545	16	2	3	2	1	135	15.7	5	8.7	2	0	High	High
	Abundances (Scaled): F1: Sample	Abundances (Scaled): F2: Sample	Checked	Confidence	PSM Ambiguity	Sequence	Annotated Sequence	Modifications	Modifications (all possible sites)	Modifications in Master Proteins	Modifications in Master Proteins (all Sites)	Qvality PEP	Qvality q-value	SVM_Score	# Protein Groups	# Proteins	# PSMs	Master Protein Accessions	Master Protein Descriptions	Protein Accessions	Positions in Master Proteins	# Missed Cleavages	Theo. MH+ [Da]	Sequence Length	# Razor Quan Results	Abundance: F1: Sample	Abundance: F2: Sample	Abundances Count: F1: Sample	Abundances Count: F2: Sample	Quan Info	Found in File: [F1]	Found in File: [F2]	Found in Sample: [S1] F1: Sample	Found in Sample: [S2] F2: Sample	Found in Sample Group: [S1] F1: Sample	Found in Sample Group: [S2] F2: Sample	Confidence (by Search Engine): Sequest HT	Charge (by Search Engine): Sequest HT	DeltaScore (by Search Engine): Sequest HT	DeltaCn (by Search Engine): Sequest HT	Rank (by Search Engine): Sequest HT	Search Engine Rank (by Search Engine): Sequest HT	Concatenated Rank (by Search Engine): Sequest HT	m/z [Da] (by Search Engine): Sequest HT	DeltaM [ppm] (by Search Engine): Sequest HT	Deltam/z [Da] (by Search Engine): Sequest HT	RT [min] (by Search Engine): Sequest HT	Percolator q-Value (by Search Engine): Sequest HT	Percolator PEP (by Search Engine): Sequest HT
	92.4	107.6	FALSE	High	Unambiguous	HAVTEASPMVK	[K].HAVTEASPMVK.[A]					0.00812521	0	0.928	1	2	2	P02358	30S ribosomal protein S6 [OS=Escherichia coli K-12]	B1XDV1; P02358	P02358 [94-104]	0	1169.6	11	0	1297.55	2591.94	1	1		High	High	High	High	High	High	High	2	0.6806	0	1	1	1	585.303	0.74	0.00043	17.436	0	0.00243
	87.3	112.7	FALSE	High	Unambiguous	YTAAITGAEGK	[R].YTAAITGAEGK.[I]					0.0611114	0	0.456	1	2	1	P02358	30S ribosomal protein S6 [OS=Escherichia coli K-12]	B1XDV1; P02358	P02358 [25-35]	0	1081.55	11	0	988.18	2189.3	1	1		High	Peak Found	High	Peak Found	High	Peak Found	High	2	0.7757	0	1	1	1	541.279	-2.02	-0.00109	19.5289	0	0.02004
	200	FALSE	High	Master Protein	P0ACF4	DNA-binding protein HU-beta [OS=Escherichia coli K-12]	0	5.546	26	2	3	2	1	90	9.2	9.7	8.8	2	0	Not Found	High
	Abundances (Scaled): F1: Sample	Abundances (Scaled): F2: Sample	Checked	Confidence	PSM Ambiguity	Sequence	Annotated Sequence	Modifications	Modifications (all possible sites)	Modifications in Master Proteins	Modifications in Master Proteins (all Sites)	Qvality PEP	Qvality q-value	SVM_Score	# Protein Groups	# Proteins	# PSMs	Master Protein Accessions	Master Protein Descriptions	Protein Accessions	Positions in Master Proteins	# Missed Cleavages	Theo. MH+ [Da]	Sequence Length	# Razor Quan Results	Abundance: F1: Sample	Abundance: F2: Sample	Abundances Count: F1: Sample	Abundances Count: F2: Sample	Quan Info	Found in File: [F1]	Found in File: [F2]	Found in Sample: [S1] F1: Sample	Found in Sample: [S2] F2: Sample	Found in Sample Group: [S1] F1: Sample	Found in Sample Group: [S2] F2: Sample	Confidence (by Search Engine): Sequest HT	Charge (by Search Engine): Sequest HT	DeltaScore (by Search Engine): Sequest HT	DeltaCn (by Search Engine): Sequest HT	Rank (by Search Engine): Sequest HT	Search Engine Rank (by Search Engine): Sequest HT	Concatenated Rank (by Search Engine): Sequest HT	m/z [Da] (by Search Engine): Sequest HT	DeltaM [ppm] (by Search Engine): Sequest HT	Deltam/z [Da] (by Search Engine): Sequest HT	RT [min] (by Search Engine): Sequest HT	Percolator q-Value (by Search Engine): Sequest HT	Percolator PEP (by Search Engine): Sequest HT
		200	FALSE	High	Unambiguous	IAAGADISK	[K].IAAGADISK.[A]					0.203697	0.00773239	0.159	1	1	1	P0ACF4	DNA-binding protein HU-beta [OS=Escherichia coli K-12]	P0ACF4	P0ACF4 [10-18]	0	845.473	9	0		755.924		1		Not Found	High	Not Found	High	Not Found	High	High	2	0.443	0	1	1	1	423.241	1.49	0.00063	18.0644	0.003336	0.1004
			FALSE	High	Unambiguous	ALDAIIASVTESLK	[R].ALDAIIASVTESLK.[E]					0.000401551	0	1.625	1	1	2	P0ACF4	DNA-binding protein HU-beta [OS=Escherichia coli K-12]	P0ACF4	P0ACF4 [24-37]	0	1430.81	14	0					No Quan Values	Not Found	High	Not Found	High	Not Found	High	High	2	0.8446	0	1	1	1	715.912	4.83	0.00345	41.6225	0	2.83e-05
29.6	170.4	FALSE	High	Master Protein	B1X6G4	50S ribosomal protein L29 [OS=Escherichia coli str. K-12 substr. DH10B]	0	6.483	46	2	3	2	1	63	7.3	9.99	4.76	2	0	High	High
	Abundances (Scaled): F1: Sample	Abundances (Scaled): F2: Sample	Checked	Confidence	PSM Ambiguity	Sequence	Annotated Sequence	Modifications	Modifications (all possible sites)	Modifications in Master Proteins	Modifications in Master Proteins (all Sites)	Qvality PEP	Qvality q-value	SVM_Score	# Protein Groups	# Proteins	# PSMs	Master Protein Accessions	Master Protein Descriptions	Protein Accessions	Positions in Master Proteins	# Missed Cleavages	Theo. MH+ [Da]	Sequence Length	# Razor Quan Results	Abundance: F1: Sample	Abundance: F2: Sample	Abundances Count: F1: Sample	Abundances Count: F2: Sample	Quan Info	Found in File: [F1]	Found in File: [F2]	Found in Sample: [S1] F1: Sample	Found in Sample: [S2] F2: Sample	Found in Sample Group: [S1] F1: Sample	Found in Sample Group: [S2] F2: Sample	Confidence (by Search Engine): Sequest HT	Charge (by Search Engine): Sequest HT	DeltaScore (by Search Engine): Sequest HT	DeltaCn (by Search Engine): Sequest HT	Rank (by Search Engine): Sequest HT	Search Engine Rank (by Search Engine): Sequest HT	Concatenated Rank (by Search Engine): Sequest HT	m/z [Da] (by Search Engine): Sequest HT	DeltaM [ppm] (by Search Engine): Sequest HT	Deltam/z [Da] (by Search Engine): Sequest HT	RT [min] (by Search Engine): Sequest HT	Percolator q-Value (by Search Engine): Sequest HT	Percolator PEP (by Search Engine): Sequest HT
			FALSE	High	Unambiguous	SVEELNTELLNLLR	[K].SVEELNTELLNLLR.[E]					0.000191098	0	1.797	1	1	1	B1X6G4	50S ribosomal protein L29 [OS=Escherichia coli str. K-12 substr. DH10B]	B1X6G4	B1X6G4 [10-23]	0	1642.9	14	0					No Quan Values	Not Found	High	Not Found	High	Not Found	High	High	2	0.6408	0	1	1	1	821.955	1.63	0.00134	41.7636	0	1.078e-05
	29.6	170.4	FALSE	High	Unambiguous	MQAASGQLQQSHLLK	[R].MQAASGQLQQSHLLK.[Q]					0.083927	0.0021573	0.38	1	1	2	B1X6G4	50S ribosomal protein L29 [OS=Escherichia coli str. K-12 substr. DH10B]	B1X6G4	B1X6G4 [30-44]	0	1639.86	15	0	771.301	7610.35	1	1		High	High	High	High	High	High	High	3	0.2105	0	1	1	1	547.29	-1.19	-0.00065	22.6912	0.005433	0.1571
15.1	184.9	FALSE	High	Master Protein	P0AG59	30S ribosomal protein S14 [OS=Escherichia coli K-12]	0	6.667	25	3	3	3	1	101	11.6	11.17	6.79	3	0	Peak Found	High
	Abundances (Scaled): F1: Sample	Abundances (Scaled): F2: Sample	Checked	Confidence	PSM Ambiguity	Sequence	Annotated Sequence	Modifications	Modifications (all possible sites)	Modifications in Master Proteins	Modifications in Master Proteins (all Sites)	Qvality PEP	Qvality q-value	SVM_Score	# Protein Groups	# Proteins	# PSMs	Master Protein Accessions	Master Protein Descriptions	Protein Accessions	Positions in Master Proteins	# Missed Cleavages	Theo. MH+ [Da]	Sequence Length	# Razor Quan Results	Abundance: F1: Sample	Abundance: F2: Sample	Abundances Count: F1: Sample	Abundances Count: F2: Sample	Quan Info	Found in File: [F1]	Found in File: [F2]	Found in Sample: [S1] F1: Sample	Found in Sample: [S2] F2: Sample	Found in Sample Group: [S1] F1: Sample	Found in Sample Group: [S2] F2: Sample	Confidence (by Search Engine): Sequest HT	Charge (by Search Engine): Sequest HT	DeltaScore (by Search Engine): Sequest HT	DeltaCn (by Search Engine): Sequest HT	Rank (by Search Engine): Sequest HT	Search Engine Rank (by Search Engine): Sequest HT	Concatenated Rank (by Search Engine): Sequest HT	m/z [Da] (by Search Engine): Sequest HT	DeltaM [ppm] (by Search Engine): Sequest HT	Deltam/z [Da] (by Search Engine): Sequest HT	RT [min] (by Search Engine): Sequest HT	Percolator q-Value (by Search Engine): Sequest HT	Percolator PEP (by Search Engine): Sequest HT
		200	FALSE	High	Unambiguous	RVALADK	[K].RVALADK.[Y]					0.114212	0.0021573	0.305	1	1	1	P0AG59	30S ribosomal protein S14 [OS=Escherichia coli K-12]	P0AG59	P0AG59 [13-19]	1	772.468	7	0		2077.28		1		Not Found	High	Not Found	High	Not Found	High	High	2	0.25	0	1	1	1	386.738	1.2	0.00046	15.768	0.0009339	0.04585
	29	171	FALSE	High	Unambiguous	AIISDVNASDEDR	[K].AIISDVNASDEDR.[W]					0.000741258	0	1.483	1	1	1	P0AG59	30S ribosomal protein S14 [OS=Escherichia coli K-12]	P0AG59	P0AG59 [29-41]	0	1404.66	13	0	317.336	3207.91	1	1		Peak Found	High	Peak Found	High	Peak Found	High	High	2	0.9208	0	1	1	1	702.833	-0.59	-0.00042	23.0369	0	6.295e-05
		200	FALSE	High	Unambiguous	FGLSR	[K].FGLSR.[I]					0.163819	0.00397639	0.215	1	1	1	P0AG59	30S ribosomal protein S14 [OS=Escherichia coli K-12]	P0AG59	P0AG59 [77-81]	0	579.325	5	0		1400.22		1		Not Found	High	Not Found	High	Not Found	High	High	2	0.4608	0	1	1	1	290.166	1.21	0.00035	21.317	0.001729	0.07451
14.6	185.4	FALSE	High	Master Protein	P0ADZ0	50S ribosomal protein L23 [OS=Escherichia coli K-12]	0	4.351	25	3	3	3	1	100	11.2	9.94	4.46	3	0	Peak Found	High
	Abundances (Scaled): F1: Sample	Abundances (Scaled): F2: Sample	Checked	Confidence	PSM Ambiguity	Sequence	Annotated Sequence	Modifications	Modifications (all possible sites)	Modifications in Master Proteins	Modifications in Master Proteins (all Sites)	Qvality PEP	Qvality q-value	SVM_Score	# Protein Groups	# Proteins	# PSMs	Master Protein Accessions	Master Protein Descriptions	Protein Accessions	Positions in Master Proteins	# Missed Cleavages	Theo. MH+ [Da]	Sequence Length	# Razor Quan Results	Abundance: F1: Sample	Abundance: F2: Sample	Abundances Count: F1: Sample	Abundances Count: F2: Sample	Quan Info	Found in File: [F1]	Found in File: [F2]	Found in Sample: [S1] F1: Sample	Found in Sample: [S2] F2: Sample	Found in Sample Group: [S1] F1: Sample	Found in Sample Group: [S2] F2: Sample	Confidence (by Search Engine): Sequest HT	Charge (by Search Engine): Sequest HT	DeltaScore (by Search Engine): Sequest HT	DeltaCn (by Search Engine): Sequest HT	Rank (by Search Engine): Sequest HT	Search Engine Rank (by Search Engine): Sequest HT	Concatenated Rank (by Search Engine): Sequest HT	m/z [Da] (by Search Engine): Sequest HT	DeltaM [ppm] (by Search Engine): Sequest HT	Deltam/z [Da] (by Search Engine): Sequest HT	RT [min] (by Search Engine): Sequest HT	Percolator q-Value (by Search Engine): Sequest HT	Percolator PEP (by Search Engine): Sequest HT
		200	FALSE	High	Unambiguous	EGQNLDFVGGAE	[K].EGQNLDFVGGAE.[-]					0.0611114	0	0.456	1	1	1	P0ADZ0	50S ribosomal protein L23 [OS=Escherichia coli K-12]	P0ADZ0	P0ADZ0 [89-100]	0	1235.55	12	0		981.331		1		Not Found	High	Not Found	High	Not Found	High	High	2	0.7355	0	1	1	1	618.281	0.47	0.00029	29.6926	0	0.01997
		200	FALSE	High	Unambiguous	AYVTLK	[K].AYVTLK.[E]					0.119915	0.0021573	0.293	1	1	1	P0ADZ0	50S ribosomal protein L23 [OS=Escherichia coli K-12]	P0ADZ0	P0ADZ0 [83-88]	0	694.413	6	0		1543.93		1		Not Found	High	Not Found	High	Not Found	High	High	2	0.5748	0	1	1	1	347.711	0.58	0.0002	21.6906	0.0009339	0.04902
	31.5	168.5	FALSE	High	Unambiguous	SNTIVLK	[K].SNTIVLK.[V]					0.113748	0.0021573	0.306	1	1	1	P0ADZ0	50S ribosomal protein L23 [OS=Escherichia coli K-12]	P0ADZ0	P0ADZ0 [27-33]	0	774.472	7	0	200.052	1836.95	1	1		Peak Found	High	Peak Found	High	Peak Found	High	High	2	0.5235	0	1	1	1	387.74	0.58	0.00023	20.8756	0.0009339	0.04557
80.1	119.9	FALSE	High	Master Protein	P0A7T3	30S ribosomal protein S16 [OS=Escherichia coli K-12]	0	2.201	13	1	2	1	1	82	9.2	10.55	1.81	1	0	High	High
	Abundances (Scaled): F1: Sample	Abundances (Scaled): F2: Sample	Checked	Confidence	PSM Ambiguity	Sequence	Annotated Sequence	Modifications	Modifications (all possible sites)	Modifications in Master Proteins	Modifications in Master Proteins (all Sites)	Qvality PEP	Qvality q-value	SVM_Score	# Protein Groups	# Proteins	# PSMs	Master Protein Accessions	Master Protein Descriptions	Protein Accessions	Positions in Master Proteins	# Missed Cleavages	Theo. MH+ [Da]	Sequence Length	# Razor Quan Results	Abundance: F1: Sample	Abundance: F2: Sample	Abundances Count: F1: Sample	Abundances Count: F2: Sample	Quan Info	Found in File: [F1]	Found in File: [F2]	Found in Sample: [S1] F1: Sample	Found in Sample: [S2] F2: Sample	Found in Sample Group: [S1] F1: Sample	Found in Sample Group: [S2] F2: Sample	Confidence (by Search Engine): Sequest HT	Charge (by Search Engine): Sequest HT	DeltaScore (by Search Engine): Sequest HT	DeltaCn (by Search Engine): Sequest HT	Rank (by Search Engine): Sequest HT	Search Engine Rank (by Search Engine): Sequest HT	Concatenated Rank (by Search Engine): Sequest HT	m/z [Da] (by Search Engine): Sequest HT	DeltaM [ppm] (by Search Engine): Sequest HT	Deltam/z [Da] (by Search Engine): Sequest HT	RT [min] (by Search Engine): Sequest HT	Percolator q-Value (by Search Engine): Sequest HT	Percolator PEP (by Search Engine): Sequest HT
	80.1	119.9	FALSE	High	Unambiguous	VGFFNPIASEK	[R].VGFFNPIASEK.[E]					0.0253717	0	0.663	1	1	2	P0A7T3	30S ribosomal protein S16 [OS=Escherichia coli K-12]	P0A7T3	P0A7T3 [36-46]	0	1208.63	11	0	345.963	888.67	1	1		High	High	High	High	High	High	High	2	0.6077	0	1	1	1	604.82	0.64	0.00038	31.8561	0	0.006295
75.2	124.8	FALSE	High	Master Protein	C4ZXF0	Glycine--tRNA ligase alpha subunit [OS=Escherichia coli BW2952]	0	3.794	12	2	2	2	1	303	34.7	5.05	0	2	0	Peak Found	High
	Abundances (Scaled): F1: Sample	Abundances (Scaled): F2: Sample	Checked	Confidence	PSM Ambiguity	Sequence	Annotated Sequence	Modifications	Modifications (all possible sites)	Modifications in Master Proteins	Modifications in Master Proteins (all Sites)	Qvality PEP	Qvality q-value	SVM_Score	# Protein Groups	# Proteins	# PSMs	Master Protein Accessions	Master Protein Descriptions	Protein Accessions	Positions in Master Proteins	# Missed Cleavages	Theo. MH+ [Da]	Sequence Length	# Razor Quan Results	Abundance: F1: Sample	Abundance: F2: Sample	Abundances Count: F1: Sample	Abundances Count: F2: Sample	Quan Info	Found in File: [F1]	Found in File: [F2]	Found in Sample: [S1] F1: Sample	Found in Sample: [S2] F2: Sample	Found in Sample Group: [S1] F1: Sample	Found in Sample Group: [S2] F2: Sample	Confidence (by Search Engine): Sequest HT	Charge (by Search Engine): Sequest HT	DeltaScore (by Search Engine): Sequest HT	DeltaCn (by Search Engine): Sequest HT	Rank (by Search Engine): Sequest HT	Search Engine Rank (by Search Engine): Sequest HT	Concatenated Rank (by Search Engine): Sequest HT	m/z [Da] (by Search Engine): Sequest HT	DeltaM [ppm] (by Search Engine): Sequest HT	Deltam/z [Da] (by Search Engine): Sequest HT	RT [min] (by Search Engine): Sequest HT	Percolator q-Value (by Search Engine): Sequest HT	Percolator PEP (by Search Engine): Sequest HT
			FALSE	High	Unambiguous	ELGMDPTIHDIR	[K].ELGMDPTIHDIR.[F]					0.168394	0.00397639	0.208	1	2	1	C4ZXF0	Glycine--tRNA ligase alpha subunit [OS=Escherichia coli BW2952]	C4ZXF0; P00960	C4ZXF0 [104-115]	0	1396.69	12	0					No Quan Values	Not Found	High	Not Found	High	Not Found	High	High	3	0.6267	0	1	1	1	466.234	-0.43	-0.0002	26.5857	0.001729	0.07748
	75.2	124.8	FALSE	High	Unambiguous	QGCTIVQPLDMEVGAGTSHPMTCLR	[R].QGCTIVQPLDMEVGAGTSHPMTCLR.[AE]	2xCarbamidomethyl [C3; C23]	2xCarbamidomethyl [C3; C23]			0.0108425	0	0.861	1	2	1	C4ZXF0	Glycine--tRNA ligase alpha subunit [OS=Escherichia coli BW2952]	C4ZXF0; P00960	C4ZXF0 [23-47]	0	2758.28	25	0	254.794	725.472	1	1		Peak Found	High	Peak Found	High	Peak Found	High	High	3	0.4025	0	1	1	1	920.1	2.91	0.00268	31.7416	0	0.002075
		FALSE	High	Master Protein	C4ZYI1	threonine--tRNA ligase [OS=Escherichia coli BW2952]	0	3.814	2	1	2	1	1	642	74	6.19	4.2	1	0	High	High
	Abundances (Scaled): F1: Sample	Abundances (Scaled): F2: Sample	Checked	Confidence	PSM Ambiguity	Sequence	Annotated Sequence	Modifications	Modifications (all possible sites)	Modifications in Master Proteins	Modifications in Master Proteins (all Sites)	Qvality PEP	Qvality q-value	SVM_Score	# Protein Groups	# Proteins	# PSMs	Master Protein Accessions	Master Protein Descriptions	Protein Accessions	Positions in Master Proteins	# Missed Cleavages	Theo. MH+ [Da]	Sequence Length	# Razor Quan Results	Abundance: F1: Sample	Abundance: F2: Sample	Abundances Count: F1: Sample	Abundances Count: F2: Sample	Quan Info	Found in File: [F1]	Found in File: [F2]	Found in Sample: [S1] F1: Sample	Found in Sample: [S2] F2: Sample	Found in Sample Group: [S1] F1: Sample	Found in Sample Group: [S2] F2: Sample	Confidence (by Search Engine): Sequest HT	Charge (by Search Engine): Sequest HT	DeltaScore (by Search Engine): Sequest HT	DeltaCn (by Search Engine): Sequest HT	Rank (by Search Engine): Sequest HT	Search Engine Rank (by Search Engine): Sequest HT	Concatenated Rank (by Search Engine): Sequest HT	m/z [Da] (by Search Engine): Sequest HT	DeltaM [ppm] (by Search Engine): Sequest HT	Deltam/z [Da] (by Search Engine): Sequest HT	RT [min] (by Search Engine): Sequest HT	Percolator q-Value (by Search Engine): Sequest HT	Percolator PEP (by Search Engine): Sequest HT
			FALSE	High	Unambiguous	TLTQEDVEALEK	[R].TLTQEDVEALEK.[R]					0.00146611	0	1.325	1	1	2	C4ZYI1	threonine--tRNA ligase [OS=Escherichia coli BW2952]	C4ZYI1	C4ZYI1 [111-122]	0	1375.7	12	0					No Quan Values	High	High	High	High	High	High	High	2	0.7438	0	1	1	1	688.352	0.47	0.00033	27.1124	0	0.0001533
75.3	124.7	FALSE	High	Master Protein	C4ZSQ6	30S ribosomal protein S15 [OS=Escherichia coli BW2952]	0	3.91	15	2	2	2	1	89	10.3	10.4	4.34	2	0	Peak Found	High
	Abundances (Scaled): F1: Sample	Abundances (Scaled): F2: Sample	Checked	Confidence	PSM Ambiguity	Sequence	Annotated Sequence	Modifications	Modifications (all possible sites)	Modifications in Master Proteins	Modifications in Master Proteins (all Sites)	Qvality PEP	Qvality q-value	SVM_Score	# Protein Groups	# Proteins	# PSMs	Master Protein Accessions	Master Protein Descriptions	Protein Accessions	Positions in Master Proteins	# Missed Cleavages	Theo. MH+ [Da]	Sequence Length	# Razor Quan Results	Abundance: F1: Sample	Abundance: F2: Sample	Abundances Count: F1: Sample	Abundances Count: F2: Sample	Quan Info	Found in File: [F1]	Found in File: [F2]	Found in Sample: [S1] F1: Sample	Found in Sample: [S2] F2: Sample	Found in Sample Group: [S1] F1: Sample	Found in Sample Group: [S2] F2: Sample	Confidence (by Search Engine): Sequest HT	Charge (by Search Engine): Sequest HT	DeltaScore (by Search Engine): Sequest HT	DeltaCn (by Search Engine): Sequest HT	Rank (by Search Engine): Sequest HT	Search Engine Rank (by Search Engine): Sequest HT	Concatenated Rank (by Search Engine): Sequest HT	m/z [Da] (by Search Engine): Sequest HT	DeltaM [ppm] (by Search Engine): Sequest HT	Deltam/z [Da] (by Search Engine): Sequest HT	RT [min] (by Search Engine): Sequest HT	Percolator q-Value (by Search Engine): Sequest HT	Percolator PEP (by Search Engine): Sequest HT
	75.3	124.7	FALSE	High	Unambiguous	IIDYIK	[K].IIDYIK.[LR]					0.0352475	0	0.586	1	2	2	C4ZSQ6	30S ribosomal protein S15 [OS=Escherichia coli BW2952]	P0AEB2; C4ZSQ6	C4ZSQ6 [66-71]	0	764.455	6	0	459.985	1307.29	1	1		Peak Found	High	Peak Found	High	Peak Found	High	High	2	0	0	1	1	1	382.731	-0.3	-0.00011	27.634	0	0.009689
			FALSE	High	Unambiguous	YTQLIER	[R].YTQLIER.[L]					0.0432257	0	0.538	1	1	1	C4ZSQ6	30S ribosomal protein S15 [OS=Escherichia coli BW2952]	C4ZSQ6	C4ZSQ6 [78-84]	0	922.499	7	0					No Quan Values	Not Found	High	Not Found	High	Not Found	High	High	2	0.5341	0	1	1	1	461.754	1.09	0.0005	22.1783	0	0.0127
14.1	185.9	FALSE	High	Master Protein	C4ZUJ7	30S ribosomal protein S12 [OS=Escherichia coli BW2952]	0	3.374	17	2	2	2	1	124	13.8	11	1.65	2	0	Peak Found	High
	Abundances (Scaled): F1: Sample	Abundances (Scaled): F2: Sample	Checked	Confidence	PSM Ambiguity	Sequence	Annotated Sequence	Modifications	Modifications (all possible sites)	Modifications in Master Proteins	Modifications in Master Proteins (all Sites)	Qvality PEP	Qvality q-value	SVM_Score	# Protein Groups	# Proteins	# PSMs	Master Protein Accessions	Master Protein Descriptions	Protein Accessions	Positions in Master Proteins	# Missed Cleavages	Theo. MH+ [Da]	Sequence Length	# Razor Quan Results	Abundance: F1: Sample	Abundance: F2: Sample	Abundances Count: F1: Sample	Abundances Count: F2: Sample	Quan Info	Found in File: [F1]	Found in File: [F2]	Found in Sample: [S1] F1: Sample	Found in Sample: [S2] F2: Sample	Found in Sample Group: [S1] F1: Sample	Found in Sample Group: [S2] F2: Sample	Confidence (by Search Engine): Sequest HT	Charge (by Search Engine): Sequest HT	DeltaScore (by Search Engine): Sequest HT	DeltaCn (by Search Engine): Sequest HT	Rank (by Search Engine): Sequest HT	Search Engine Rank (by Search Engine): Sequest HT	Concatenated Rank (by Search Engine): Sequest HT	m/z [Da] (by Search Engine): Sequest HT	DeltaM [ppm] (by Search Engine): Sequest HT	Deltam/z [Da] (by Search Engine): Sequest HT	RT [min] (by Search Engine): Sequest HT	Percolator q-Value (by Search Engine): Sequest HT	Percolator PEP (by Search Engine): Sequest HT
		200	FALSE	High	Unambiguous	GALDCSGVK	[R].GALDCSGVK.[D]	1xCarbamidomethyl [C5]	1xCarbamidomethyl [C5]			0.0259203	0	0.658	1	2	1	C4ZUJ7	30S ribosomal protein S12 [OS=Escherichia coli BW2952]	P0A7S3; C4ZUJ7	C4ZUJ7 [100-108]	0	906.435	9	0		3088.35		1		Not Found	High	Not Found	High	Not Found	High	High	2	0.5985	0	1	1	1	453.721	-0.11	-5e-05	18.4417	0	0.006487
	26.2	173.8	FALSE	High	Unambiguous	SNVPALEACPQK	[K].SNVPALEACPQK.[R]	1xCarbamidomethyl [C9]	1xCarbamidomethyl [C9]			0.148374	0.00397639	0.24	1	2	1	C4ZUJ7	30S ribosomal protein S12 [OS=Escherichia coli BW2952]	P0A7S3; C4ZUJ7	C4ZUJ7 [19-30]	0	1313.65	12	0	276.886	3155.09	1	1		Peak Found	High	Peak Found	High	Peak Found	High	High	2	0.8424	0	1	1	1	657.33	1.02	0.00067	22.6599	0.001729	0.06518
	200	FALSE	High	Master Protein	P0AGD3	superoxide dismutase [Fe] [OS=Escherichia coli K-12]	0	3.513	17	2	2	2	1	193	21.3	5.95	2.73	2	0	Not Found	High
	Abundances (Scaled): F1: Sample	Abundances (Scaled): F2: Sample	Checked	Confidence	PSM Ambiguity	Sequence	Annotated Sequence	Modifications	Modifications (all possible sites)	Modifications in Master Proteins	Modifications in Master Proteins (all Sites)	Qvality PEP	Qvality q-value	SVM_Score	# Protein Groups	# Proteins	# PSMs	Master Protein Accessions	Master Protein Descriptions	Protein Accessions	Positions in Master Proteins	# Missed Cleavages	Theo. MH+ [Da]	Sequence Length	# Razor Quan Results	Abundance: F1: Sample	Abundance: F2: Sample	Abundances Count: F1: Sample	Abundances Count: F2: Sample	Quan Info	Found in File: [F1]	Found in File: [F2]	Found in Sample: [S1] F1: Sample	Found in Sample: [S2] F2: Sample	Found in Sample Group: [S1] F1: Sample	Found in Sample Group: [S2] F2: Sample	Confidence (by Search Engine): Sequest HT	Charge (by Search Engine): Sequest HT	DeltaScore (by Search Engine): Sequest HT	DeltaCn (by Search Engine): Sequest HT	Rank (by Search Engine): Sequest HT	Search Engine Rank (by Search Engine): Sequest HT	Concatenated Rank (by Search Engine): Sequest HT	m/z [Da] (by Search Engine): Sequest HT	DeltaM [ppm] (by Search Engine): Sequest HT	Deltam/z [Da] (by Search Engine): Sequest HT	RT [min] (by Search Engine): Sequest HT	Percolator q-Value (by Search Engine): Sequest HT	Percolator PEP (by Search Engine): Sequest HT
			FALSE	High	Unambiguous	DALAPHISAETIEYHYGK	[K].DALAPHISAETIEYHYGK.[H]					0.0731654	0	0.413	1	1	1	P0AGD3	superoxide dismutase [Fe] [OS=Escherichia coli K-12]	P0AGD3	P0AGD3 [13-30]	0	2014.99	18	0					No Quan Values	Not Found	High	Not Found	High	Not Found	High	High	3	0.801	0	1	1	1	672.333	-1.31	-0.00088	28.4906	0	0.02532
		200	FALSE	High	Unambiguous	HHQTYVTNLNNLIK	[K].HHQTYVTNLNNLIK.[G]					0.0417829	0	0.546	1	1	1	P0AGD3	superoxide dismutase [Fe] [OS=Escherichia coli K-12]	P0AGD3	P0AGD3 [31-44]	0	1694.9	14	0		518.939		1		Not Found	High	Not Found	High	Not Found	High	High	3	0.641	0	1	1	1	565.636	-1.56	-0.00088	26.9287	0	0.01211
		FALSE	High	Master Protein	P77398	bifunctional polymyxin resistance protein ARNA [OS=Escherichia coli K-12]	0	7.776	6	2	2	2	1	660	74.2	6.87	5.57	2	0	Not Found	High
	Abundances (Scaled): F1: Sample	Abundances (Scaled): F2: Sample	Checked	Confidence	PSM Ambiguity	Sequence	Annotated Sequence	Modifications	Modifications (all possible sites)	Modifications in Master Proteins	Modifications in Master Proteins (all Sites)	Qvality PEP	Qvality q-value	SVM_Score	# Protein Groups	# Proteins	# PSMs	Master Protein Accessions	Master Protein Descriptions	Protein Accessions	Positions in Master Proteins	# Missed Cleavages	Theo. MH+ [Da]	Sequence Length	# Razor Quan Results	Abundance: F1: Sample	Abundance: F2: Sample	Abundances Count: F1: Sample	Abundances Count: F2: Sample	Quan Info	Found in File: [F1]	Found in File: [F2]	Found in Sample: [S1] F1: Sample	Found in Sample: [S2] F2: Sample	Found in Sample Group: [S1] F1: Sample	Found in Sample Group: [S2] F2: Sample	Confidence (by Search Engine): Sequest HT	Charge (by Search Engine): Sequest HT	DeltaScore (by Search Engine): Sequest HT	DeltaCn (by Search Engine): Sequest HT	Rank (by Search Engine): Sequest HT	Search Engine Rank (by Search Engine): Sequest HT	Concatenated Rank (by Search Engine): Sequest HT	m/z [Da] (by Search Engine): Sequest HT	DeltaM [ppm] (by Search Engine): Sequest HT	Deltam/z [Da] (by Search Engine): Sequest HT	RT [min] (by Search Engine): Sequest HT	Percolator q-Value (by Search Engine): Sequest HT	Percolator PEP (by Search Engine): Sequest HT
			FALSE	High	Unambiguous	APLNWVLVNGETETGVTLHR	[R].APLNWVLVNGETETGVTLHR.[M]					0.000433999	0	1.607	1	1	1	P77398	bifunctional polymyxin resistance protein ARNA [OS=Escherichia coli K-12]	P77398	P77398 [115-134]	0	2206.16	20	0					No Quan Values	Not Found	High	Not Found	High	Not Found	High	High	3	0.6627	0	1	1	1	736.059	-0.1	-7e-05	34.3663	0	3.14e-05
			FALSE	High	Unambiguous	YFDEDHSNLIVGPVNKPR	[K].YFDEDHSNLIVGPVNKPR.[W]					0.00382116	0	1.103	1	1	1	P77398	bifunctional polymyxin resistance protein ARNA [OS=Escherichia coli K-12]	P77398	P77398 [443-460]	0	2100.05	18	0					No Quan Values	Not Found	High	Not Found	High	Not Found	High	High	3	0.6027	0	1	1	1	700.686	-3.88	-0.00272	26.5458	0	0.0005329
132.3	67.7	FALSE	High	Master Protein	B1XAP5	peptidyl-tRNA hydrolase [OS=Escherichia coli str. K-12 substr. DH10B]	0	3.287	8	1	2	1	1	194	21.1	9	5.2	1	0	High	High
	Abundances (Scaled): F1: Sample	Abundances (Scaled): F2: Sample	Checked	Confidence	PSM Ambiguity	Sequence	Annotated Sequence	Modifications	Modifications (all possible sites)	Modifications in Master Proteins	Modifications in Master Proteins (all Sites)	Qvality PEP	Qvality q-value	SVM_Score	# Protein Groups	# Proteins	# PSMs	Master Protein Accessions	Master Protein Descriptions	Protein Accessions	Positions in Master Proteins	# Missed Cleavages	Theo. MH+ [Da]	Sequence Length	# Razor Quan Results	Abundance: F1: Sample	Abundance: F2: Sample	Abundances Count: F1: Sample	Abundances Count: F2: Sample	Quan Info	Found in File: [F1]	Found in File: [F2]	Found in Sample: [S1] F1: Sample	Found in Sample: [S2] F2: Sample	Found in Sample Group: [S1] F1: Sample	Found in Sample Group: [S2] F2: Sample	Confidence (by Search Engine): Sequest HT	Charge (by Search Engine): Sequest HT	DeltaScore (by Search Engine): Sequest HT	DeltaCn (by Search Engine): Sequest HT	Rank (by Search Engine): Sequest HT	Search Engine Rank (by Search Engine): Sequest HT	Concatenated Rank (by Search Engine): Sequest HT	m/z [Da] (by Search Engine): Sequest HT	DeltaM [ppm] (by Search Engine): Sequest HT	Deltam/z [Da] (by Search Engine): Sequest HT	RT [min] (by Search Engine): Sequest HT	Percolator q-Value (by Search Engine): Sequest HT	Percolator PEP (by Search Engine): Sequest HT
	132.3	67.7	FALSE	High	Unambiguous	LIVGLANPGAEYAATR	[K].LIVGLANPGAEYAATR.[H]					0.00372354	0	1.109	1	1	2	B1XAP5	peptidyl-tRNA hydrolase [OS=Escherichia coli str. K-12 substr. DH10B]	B1XAP5	B1XAP5 [5-20]	0	1615.88	16	0	555.374	488.039	1	1		High	High	High	High	High	High	High	2	0.8738	0	1	1	1	808.443	-0.62	-0.0005	30.7108	0	0.000516
		FALSE	High	Master Protein	B1X9Z9	50S ribosomal protein L32 [OS=Escherichia coli str. K-12 substr. DH10B]	0	3.331	18	1	2	1	1	57	6.4	11.03	5.53	1	0	Not Found	High
	Abundances (Scaled): F1: Sample	Abundances (Scaled): F2: Sample	Checked	Confidence	PSM Ambiguity	Sequence	Annotated Sequence	Modifications	Modifications (all possible sites)	Modifications in Master Proteins	Modifications in Master Proteins (all Sites)	Qvality PEP	Qvality q-value	SVM_Score	# Protein Groups	# Proteins	# PSMs	Master Protein Accessions	Master Protein Descriptions	Protein Accessions	Positions in Master Proteins	# Missed Cleavages	Theo. MH+ [Da]	Sequence Length	# Razor Quan Results	Abundance: F1: Sample	Abundance: F2: Sample	Abundances Count: F1: Sample	Abundances Count: F2: Sample	Quan Info	Found in File: [F1]	Found in File: [F2]	Found in Sample: [S1] F1: Sample	Found in Sample: [S2] F2: Sample	Found in Sample Group: [S1] F1: Sample	Found in Sample Group: [S2] F2: Sample	Confidence (by Search Engine): Sequest HT	Charge (by Search Engine): Sequest HT	DeltaScore (by Search Engine): Sequest HT	DeltaCn (by Search Engine): Sequest HT	Rank (by Search Engine): Sequest HT	Search Engine Rank (by Search Engine): Sequest HT	Concatenated Rank (by Search Engine): Sequest HT	m/z [Da] (by Search Engine): Sequest HT	DeltaM [ppm] (by Search Engine): Sequest HT	Deltam/z [Da] (by Search Engine): Sequest HT	RT [min] (by Search Engine): Sequest HT	Percolator q-Value (by Search Engine): Sequest HT	Percolator PEP (by Search Engine): Sequest HT
			FALSE	High	Unambiguous	HHITADGYYR	[R].HHITADGYYR.[G]					0.00346025	0	1.126	1	1	2	B1X9Z9	50S ribosomal protein L32 [OS=Escherichia coli str. K-12 substr. DH10B]	B1X9Z9	B1X9Z9 [41-50]	0	1232.58	10	0					No Quan Values	Not Found	High	Not Found	High	Not Found	High	High	3	0.5586	0	1	1	1	411.531	-1.92	-0.00079	18.5532	0	0.0004666
57.5	142.5	FALSE	High	Master Protein	P0AG51	50S ribosomal protein L30 [OS=Escherichia coli K-12]	0	2.223	15	1	1	1	1	59	6.5	10.96	2.82	1	0	Peak Found	High
	Abundances (Scaled): F1: Sample	Abundances (Scaled): F2: Sample	Checked	Confidence	PSM Ambiguity	Sequence	Annotated Sequence	Modifications	Modifications (all possible sites)	Modifications in Master Proteins	Modifications in Master Proteins (all Sites)	Qvality PEP	Qvality q-value	SVM_Score	# Protein Groups	# Proteins	# PSMs	Master Protein Accessions	Master Protein Descriptions	Protein Accessions	Positions in Master Proteins	# Missed Cleavages	Theo. MH+ [Da]	Sequence Length	# Razor Quan Results	Abundance: F1: Sample	Abundance: F2: Sample	Abundances Count: F1: Sample	Abundances Count: F2: Sample	Quan Info	Found in File: [F1]	Found in File: [F2]	Found in Sample: [S1] F1: Sample	Found in Sample: [S2] F2: Sample	Found in Sample Group: [S1] F1: Sample	Found in Sample Group: [S2] F2: Sample	Confidence (by Search Engine): Sequest HT	Charge (by Search Engine): Sequest HT	DeltaScore (by Search Engine): Sequest HT	DeltaCn (by Search Engine): Sequest HT	Rank (by Search Engine): Sequest HT	Search Engine Rank (by Search Engine): Sequest HT	Concatenated Rank (by Search Engine): Sequest HT	m/z [Da] (by Search Engine): Sequest HT	DeltaM [ppm] (by Search Engine): Sequest HT	Deltam/z [Da] (by Search Engine): Sequest HT	RT [min] (by Search Engine): Sequest HT	Percolator q-Value (by Search Engine): Sequest HT	Percolator PEP (by Search Engine): Sequest HT
	57.5	142.5	FALSE	High	Unambiguous	ATLLGLGLR	[K].ATLLGLGLR.[R]					0.024413	0	0.672	1	1	1	P0AG51	50S ribosomal protein L30 [OS=Escherichia coli K-12]	P0AG51	P0AG51 [22-30]	0	913.583	9	0	310.753	1321.64	1	1		Peak Found	High	Peak Found	High	Peak Found	High	High	2	0.844	0	1	1	1	457.295	-0.07	-3e-05	32.5256	0	0.005978
	200	FALSE	High	Master Protein	P04846	lipoprotein 28 [OS=Escherichia coli K-12]	0	2.996	6	1	1	1	1	272	29.4	6.16	2.81	1	0	Not Found	High
	Abundances (Scaled): F1: Sample	Abundances (Scaled): F2: Sample	Checked	Confidence	PSM Ambiguity	Sequence	Annotated Sequence	Modifications	Modifications (all possible sites)	Modifications in Master Proteins	Modifications in Master Proteins (all Sites)	Qvality PEP	Qvality q-value	SVM_Score	# Protein Groups	# Proteins	# PSMs	Master Protein Accessions	Master Protein Descriptions	Protein Accessions	Positions in Master Proteins	# Missed Cleavages	Theo. MH+ [Da]	Sequence Length	# Razor Quan Results	Abundance: F1: Sample	Abundance: F2: Sample	Abundances Count: F1: Sample	Abundances Count: F2: Sample	Quan Info	Found in File: [F1]	Found in File: [F2]	Found in Sample: [S1] F1: Sample	Found in Sample: [S2] F2: Sample	Found in Sample Group: [S1] F1: Sample	Found in Sample Group: [S2] F2: Sample	Confidence (by Search Engine): Sequest HT	Charge (by Search Engine): Sequest HT	DeltaScore (by Search Engine): Sequest HT	DeltaCn (by Search Engine): Sequest HT	Rank (by Search Engine): Sequest HT	Search Engine Rank (by Search Engine): Sequest HT	Concatenated Rank (by Search Engine): Sequest HT	m/z [Da] (by Search Engine): Sequest HT	DeltaM [ppm] (by Search Engine): Sequest HT	Deltam/z [Da] (by Search Engine): Sequest HT	RT [min] (by Search Engine): Sequest HT	Percolator q-Value (by Search Engine): Sequest HT	Percolator PEP (by Search Engine): Sequest HT
		200	FALSE	High	Unambiguous	VGVINGAEQDVAEVAK	[K].VGVINGAEQDVAEVAK.[K]					0.0062471	0	0.989	1	1	1	P04846	lipoprotein 28 [OS=Escherichia coli K-12]	P04846	P04846 [36-51]	0	1598.84	16	0		583.444		1		Not Found	High	Not Found	High	Not Found	High	High	2	0.8897	0	1	1	1	799.922	-0.57	-0.00046	30.0135	0	0.00101
	200	FALSE	High	Master Protein	P0AF36	cell division protein zapB [OS=Escherichia coli K-12]	0	2.525	19	1	1	1	1	81	9.6	4.67	0	1	0	Not Found	High
	Abundances (Scaled): F1: Sample	Abundances (Scaled): F2: Sample	Checked	Confidence	PSM Ambiguity	Sequence	Annotated Sequence	Modifications	Modifications (all possible sites)	Modifications in Master Proteins	Modifications in Master Proteins (all Sites)	Qvality PEP	Qvality q-value	SVM_Score	# Protein Groups	# Proteins	# PSMs	Master Protein Accessions	Master Protein Descriptions	Protein Accessions	Positions in Master Proteins	# Missed Cleavages	Theo. MH+ [Da]	Sequence Length	# Razor Quan Results	Abundance: F1: Sample	Abundance: F2: Sample	Abundances Count: F1: Sample	Abundances Count: F2: Sample	Quan Info	Found in File: [F1]	Found in File: [F2]	Found in Sample: [S1] F1: Sample	Found in Sample: [S2] F2: Sample	Found in Sample Group: [S1] F1: Sample	Found in Sample Group: [S2] F2: Sample	Confidence (by Search Engine): Sequest HT	Charge (by Search Engine): Sequest HT	DeltaScore (by Search Engine): Sequest HT	DeltaCn (by Search Engine): Sequest HT	Rank (by Search Engine): Sequest HT	Search Engine Rank (by Search Engine): Sequest HT	Concatenated Rank (by Search Engine): Sequest HT	m/z [Da] (by Search Engine): Sequest HT	DeltaM [ppm] (by Search Engine): Sequest HT	Deltam/z [Da] (by Search Engine): Sequest HT	RT [min] (by Search Engine): Sequest HT	Percolator q-Value (by Search Engine): Sequest HT	Percolator PEP (by Search Engine): Sequest HT
		200	FALSE	High	Unambiguous	NNSLSQEVQNAQHQR	[K].NNSLSQEVQNAQHQR.[E]					0.0143402	0	0.796	1	1	1	P0AF36	cell division protein zapB [OS=Escherichia coli K-12]	P0AF36	P0AF36 [36-50]	0	1752.84	15	0		1391.64		1		Not Found	High	Not Found	High	Not Found	High	High	3	0.6022	0	1	1	1	584.95	-0.69	-0.0004	22.8875	0	0.002982
	200	FALSE	High	Master Protein	P0A9K9	FKBP-type peptidyl-prolyl cis-trans isomerase SlyD [OS=Escherichia coli K-12]	0	2.792	5	1	1	1	1	196	20.8	5.05	2.93	1	0	Not Found	High
	Abundances (Scaled): F1: Sample	Abundances (Scaled): F2: Sample	Checked	Confidence	PSM Ambiguity	Sequence	Annotated Sequence	Modifications	Modifications (all possible sites)	Modifications in Master Proteins	Modifications in Master Proteins (all Sites)	Qvality PEP	Qvality q-value	SVM_Score	# Protein Groups	# Proteins	# PSMs	Master Protein Accessions	Master Protein Descriptions	Protein Accessions	Positions in Master Proteins	# Missed Cleavages	Theo. MH+ [Da]	Sequence Length	# Razor Quan Results	Abundance: F1: Sample	Abundance: F2: Sample	Abundances Count: F1: Sample	Abundances Count: F2: Sample	Quan Info	Found in File: [F1]	Found in File: [F2]	Found in Sample: [S1] F1: Sample	Found in Sample: [S2] F2: Sample	Found in Sample Group: [S1] F1: Sample	Found in Sample Group: [S2] F2: Sample	Confidence (by Search Engine): Sequest HT	Charge (by Search Engine): Sequest HT	DeltaScore (by Search Engine): Sequest HT	DeltaCn (by Search Engine): Sequest HT	Rank (by Search Engine): Sequest HT	Search Engine Rank (by Search Engine): Sequest HT	Concatenated Rank (by Search Engine): Sequest HT	m/z [Da] (by Search Engine): Sequest HT	DeltaM [ppm] (by Search Engine): Sequest HT	Deltam/z [Da] (by Search Engine): Sequest HT	RT [min] (by Search Engine): Sequest HT	Percolator q-Value (by Search Engine): Sequest HT	Percolator PEP (by Search Engine): Sequest HT
		200	FALSE	High	Unambiguous	FNVEVVAIR	[K].FNVEVVAIR.[E]					0.00897137	0	0.905	1	1	1	P0A9K9	FKBP-type peptidyl-prolyl cis-trans isomerase SlyD [OS=Escherichia coli K-12]	P0A9K9	P0A9K9 [132-140]	0	1046.6	9	0		487.681		1		Not Found	High	Not Found	High	Not Found	High	High	2	0.5017	0	1	1	1	523.803	0.29	0.00015	30.8366	0	0.001614
		FALSE	Medium	Master Protein	P42591	Uncharacterized protein ygjJ [OS=Escherichia coli K-12]	0.024	1.141	11	1	1	1	1	356	40.1	5.05	0	1	0	High	Not Found
	Abundances (Scaled): F1: Sample	Abundances (Scaled): F2: Sample	Checked	Confidence	PSM Ambiguity	Sequence	Annotated Sequence	Modifications	Modifications (all possible sites)	Modifications in Master Proteins	Modifications in Master Proteins (all Sites)	Qvality PEP	Qvality q-value	SVM_Score	# Protein Groups	# Proteins	# PSMs	Master Protein Accessions	Master Protein Descriptions	Protein Accessions	Positions in Master Proteins	# Missed Cleavages	Theo. MH+ [Da]	Sequence Length	# Razor Quan Results	Abundance: F1: Sample	Abundance: F2: Sample	Abundances Count: F1: Sample	Abundances Count: F2: Sample	Quan Info	Found in File: [F1]	Found in File: [F2]	Found in Sample: [S1] F1: Sample	Found in Sample: [S2] F2: Sample	Found in Sample Group: [S1] F1: Sample	Found in Sample Group: [S2] F2: Sample	Confidence (by Search Engine): Sequest HT	Charge (by Search Engine): Sequest HT	DeltaScore (by Search Engine): Sequest HT	DeltaCn (by Search Engine): Sequest HT	Rank (by Search Engine): Sequest HT	Search Engine Rank (by Search Engine): Sequest HT	Concatenated Rank (by Search Engine): Sequest HT	m/z [Da] (by Search Engine): Sequest HT	DeltaM [ppm] (by Search Engine): Sequest HT	Deltam/z [Da] (by Search Engine): Sequest HT	RT [min] (by Search Engine): Sequest HT	Percolator q-Value (by Search Engine): Sequest HT	Percolator PEP (by Search Engine): Sequest HT
			FALSE	High	Unambiguous	ALLALPFCYAFSAAGEEARPAEHDDTKTPAITSTSSPSFR	[R].ALLALPFCYAFSAAGEEARPAEHDDTKTPAITSTSSPSFR.[F]	1xCarbamidomethyl [C8]	1xCarbamidomethyl [C8]			0.159986	0.00397639	0.221	1	1	1	P42591	Uncharacterized protein ygjJ [OS=Escherichia coli K-12]	P42591	P42591 [10-49]	1	4283.07	40	0					No Quan Values	High	Not Found	High	Not Found	High	Not Found	High	3	0.7848	0	1	1	1	1428.36	0.84	0.0012	47.5603	0.001729	0.0722
	200	FALSE	High	Master Protein	B1X6G3	30S ribosomal protein S17 [OS=Escherichia coli str. K-12 substr. DH10B]	0	2.784	23	1	1	1	1	84	9.7	9.6	3.16	1	0	Not Found	High
	Abundances (Scaled): F1: Sample	Abundances (Scaled): F2: Sample	Checked	Confidence	PSM Ambiguity	Sequence	Annotated Sequence	Modifications	Modifications (all possible sites)	Modifications in Master Proteins	Modifications in Master Proteins (all Sites)	Qvality PEP	Qvality q-value	SVM_Score	# Protein Groups	# Proteins	# PSMs	Master Protein Accessions	Master Protein Descriptions	Protein Accessions	Positions in Master Proteins	# Missed Cleavages	Theo. MH+ [Da]	Sequence Length	# Razor Quan Results	Abundance: F1: Sample	Abundance: F2: Sample	Abundances Count: F1: Sample	Abundances Count: F2: Sample	Quan Info	Found in File: [F1]	Found in File: [F2]	Found in Sample: [S1] F1: Sample	Found in Sample: [S2] F2: Sample	Found in Sample Group: [S1] F1: Sample	Found in Sample Group: [S2] F2: Sample	Confidence (by Search Engine): Sequest HT	Charge (by Search Engine): Sequest HT	DeltaScore (by Search Engine): Sequest HT	DeltaCn (by Search Engine): Sequest HT	Rank (by Search Engine): Sequest HT	Search Engine Rank (by Search Engine): Sequest HT	Concatenated Rank (by Search Engine): Sequest HT	m/z [Da] (by Search Engine): Sequest HT	DeltaM [ppm] (by Search Engine): Sequest HT	Deltam/z [Da] (by Search Engine): Sequest HT	RT [min] (by Search Engine): Sequest HT	Percolator q-Value (by Search Engine): Sequest HT	Percolator PEP (by Search Engine): Sequest HT
		200	FALSE	High	Unambiguous	LHVHDENNECGIGDVVEIR	[K].LHVHDENNECGIGDVVEIR.[E]	1xCarbamidomethyl [C10]	1xCarbamidomethyl [C10]			0.00908803	0	0.902	1	1	1	B1X6G3	30S ribosomal protein S17 [OS=Escherichia coli str. K-12 substr. DH10B]	B1X6G3	B1X6G3 [44-62]	0	2205.04	19	0		1279.94		1		Not Found	High	Not Found	High	Not Found	High	High	3	0.6835	0	1	1	1	735.684	0.74	0.00055	26.5928	0	0.001644
	200	FALSE	Medium	Master Protein	P0AE08	alkyl hydroperoxide reductase C [OS=Escherichia coli K-12]	0.036	1.028	5	1	1	1	1	187	20.7	5.17	0	1	0	Not Found	High
	Abundances (Scaled): F1: Sample	Abundances (Scaled): F2: Sample	Checked	Confidence	PSM Ambiguity	Sequence	Annotated Sequence	Modifications	Modifications (all possible sites)	Modifications in Master Proteins	Modifications in Master Proteins (all Sites)	Qvality PEP	Qvality q-value	SVM_Score	# Protein Groups	# Proteins	# PSMs	Master Protein Accessions	Master Protein Descriptions	Protein Accessions	Positions in Master Proteins	# Missed Cleavages	Theo. MH+ [Da]	Sequence Length	# Razor Quan Results	Abundance: F1: Sample	Abundance: F2: Sample	Abundances Count: F1: Sample	Abundances Count: F2: Sample	Quan Info	Found in File: [F1]	Found in File: [F2]	Found in Sample: [S1] F1: Sample	Found in Sample: [S2] F2: Sample	Found in Sample Group: [S1] F1: Sample	Found in Sample Group: [S2] F2: Sample	Confidence (by Search Engine): Sequest HT	Charge (by Search Engine): Sequest HT	DeltaScore (by Search Engine): Sequest HT	DeltaCn (by Search Engine): Sequest HT	Rank (by Search Engine): Sequest HT	Search Engine Rank (by Search Engine): Sequest HT	Concatenated Rank (by Search Engine): Sequest HT	m/z [Da] (by Search Engine): Sequest HT	DeltaM [ppm] (by Search Engine): Sequest HT	Deltam/z [Da] (by Search Engine): Sequest HT	RT [min] (by Search Engine): Sequest HT	Percolator q-Value (by Search Engine): Sequest HT	Percolator PEP (by Search Engine): Sequest HT
		200	FALSE	High	Unambiguous	NGEFIEITEK	[K].NGEFIEITEK.[D]					0.193753	0.0058262	0.172	1	1	1	P0AE08	alkyl hydroperoxide reductase C [OS=Escherichia coli K-12]	P0AE08	P0AE08 [18-27]	0	1179.59	10	0		432.537		1		Not Found	High	Not Found	High	Not Found	High	High	2	0.5766	0	1	1	1	590.299	0.96	0.00057	27.7255	0.002523	0.09384
		FALSE	High	Master Protein	C4ZT56	peptide chain release factor 3 [OS=Escherichia coli BW2952]	0	2.412	3	1	1	1	1	529	59.5	5.97	2.41	1	0	High	Not Found
	Abundances (Scaled): F1: Sample	Abundances (Scaled): F2: Sample	Checked	Confidence	PSM Ambiguity	Sequence	Annotated Sequence	Modifications	Modifications (all possible sites)	Modifications in Master Proteins	Modifications in Master Proteins (all Sites)	Qvality PEP	Qvality q-value	SVM_Score	# Protein Groups	# Proteins	# PSMs	Master Protein Accessions	Master Protein Descriptions	Protein Accessions	Positions in Master Proteins	# Missed Cleavages	Theo. MH+ [Da]	Sequence Length	# Razor Quan Results	Abundance: F1: Sample	Abundance: F2: Sample	Abundances Count: F1: Sample	Abundances Count: F2: Sample	Quan Info	Found in File: [F1]	Found in File: [F2]	Found in Sample: [S1] F1: Sample	Found in Sample: [S2] F2: Sample	Found in Sample Group: [S1] F1: Sample	Found in Sample Group: [S2] F2: Sample	Confidence (by Search Engine): Sequest HT	Charge (by Search Engine): Sequest HT	DeltaScore (by Search Engine): Sequest HT	DeltaCn (by Search Engine): Sequest HT	Rank (by Search Engine): Sequest HT	Search Engine Rank (by Search Engine): Sequest HT	Concatenated Rank (by Search Engine): Sequest HT	m/z [Da] (by Search Engine): Sequest HT	DeltaM [ppm] (by Search Engine): Sequest HT	Deltam/z [Da] (by Search Engine): Sequest HT	RT [min] (by Search Engine): Sequest HT	Percolator q-Value (by Search Engine): Sequest HT	Percolator PEP (by Search Engine): Sequest HT
			FALSE	High	Unambiguous	VLLFGQAIQTAGTVK	[K].VLLFGQAIQTAGTVK.[G]					0.0175488	0	0.749	1	1	1	C4ZT56	peptide chain release factor 3 [OS=Escherichia coli BW2952]	C4ZT56	C4ZT56 [33-47]	0	1545.9	15	0					No Quan Values	High	Not Found	High	Not Found	High	Not Found	High	2	0.7842	0	1	1	1	773.452	-1.67	-0.00129	33.8724	0	0.003876
	200	FALSE	High	Master Protein	C4ZPU9	30S ribosomal protein S20 [OS=Escherichia coli BW2952]	0	2.212	13	1	1	1	1	87	9.7	11.18	2.89	1	0	Not Found	High
	Abundances (Scaled): F1: Sample	Abundances (Scaled): F2: Sample	Checked	Confidence	PSM Ambiguity	Sequence	Annotated Sequence	Modifications	Modifications (all possible sites)	Modifications in Master Proteins	Modifications in Master Proteins (all Sites)	Qvality PEP	Qvality q-value	SVM_Score	# Protein Groups	# Proteins	# PSMs	Master Protein Accessions	Master Protein Descriptions	Protein Accessions	Positions in Master Proteins	# Missed Cleavages	Theo. MH+ [Da]	Sequence Length	# Razor Quan Results	Abundance: F1: Sample	Abundance: F2: Sample	Abundances Count: F1: Sample	Abundances Count: F2: Sample	Quan Info	Found in File: [F1]	Found in File: [F2]	Found in Sample: [S1] F1: Sample	Found in Sample: [S2] F2: Sample	Found in Sample Group: [S1] F1: Sample	Found in Sample Group: [S2] F2: Sample	Confidence (by Search Engine): Sequest HT	Charge (by Search Engine): Sequest HT	DeltaScore (by Search Engine): Sequest HT	DeltaCn (by Search Engine): Sequest HT	Rank (by Search Engine): Sequest HT	Search Engine Rank (by Search Engine): Sequest HT	Concatenated Rank (by Search Engine): Sequest HT	m/z [Da] (by Search Engine): Sequest HT	DeltaM [ppm] (by Search Engine): Sequest HT	Deltam/z [Da] (by Search Engine): Sequest HT	RT [min] (by Search Engine): Sequest HT	Percolator q-Value (by Search Engine): Sequest HT	Percolator PEP (by Search Engine): Sequest HT
		200	FALSE	High	Unambiguous	AFNEMQPIVDR	[K].AFNEMQPIVDR.[Q]					0.0248346	0	0.668	1	1	1	C4ZPU9	30S ribosomal protein S20 [OS=Escherichia coli BW2952]	C4ZPU9	C4ZPU9 [50-60]	0	1319.64	11	0		1668.14		1		Not Found	High	Not Found	High	Not Found	High	High	2	0.7958	0	1	1	1	660.326	2.55	0.00168	27.7552	0	0.006133
		FALSE	Low	Master Protein	P27848	Pyridoxal phosphate phosphatase YigL [OS=Escherichia coli K-12]	0.059	0.974	10	1	1	1	1	266	29.7	5.48	0	1	0	Not Found	High
	Abundances (Scaled): F1: Sample	Abundances (Scaled): F2: Sample	Checked	Confidence	PSM Ambiguity	Sequence	Annotated Sequence	Modifications	Modifications (all possible sites)	Modifications in Master Proteins	Modifications in Master Proteins (all Sites)	Qvality PEP	Qvality q-value	SVM_Score	# Protein Groups	# Proteins	# PSMs	Master Protein Accessions	Master Protein Descriptions	Protein Accessions	Positions in Master Proteins	# Missed Cleavages	Theo. MH+ [Da]	Sequence Length	# Razor Quan Results	Abundance: F1: Sample	Abundance: F2: Sample	Abundances Count: F1: Sample	Abundances Count: F2: Sample	Quan Info	Found in File: [F1]	Found in File: [F2]	Found in Sample: [S1] F1: Sample	Found in Sample: [S2] F2: Sample	Found in Sample Group: [S1] F1: Sample	Found in Sample Group: [S2] F2: Sample	Confidence (by Search Engine): Sequest HT	Charge (by Search Engine): Sequest HT	DeltaScore (by Search Engine): Sequest HT	DeltaCn (by Search Engine): Sequest HT	Rank (by Search Engine): Sequest HT	Search Engine Rank (by Search Engine): Sequest HT	Concatenated Rank (by Search Engine): Sequest HT	m/z [Da] (by Search Engine): Sequest HT	DeltaM [ppm] (by Search Engine): Sequest HT	Deltam/z [Da] (by Search Engine): Sequest HT	RT [min] (by Search Engine): Sequest HT	Percolator q-Value (by Search Engine): Sequest HT	Percolator PEP (by Search Engine): Sequest HT
			FALSE	High	Unambiguous	KLGYSLKDCIAFGDGMNDAEMLSMAGK	[K].KLGYSLKDCIAFGDGMNDAEMLSMAGK.[G]	1xCarbamidomethyl [C9]; 1xOxidation [M16]	1xCarbamidomethyl [C9]; 1xOxidation [M16]			0.212451	0.00959898	0.148	1	1	1	P27848	Pyridoxal phosphate phosphatase YigL [OS=Escherichia coli K-12]	P27848	P27848 [201-227]	2	2938.35	27	0					No Quan Values	Not Found	High	Not Found	High	Not Found	High	High	2	0.1429	0	1	1	3	1469.69	9.34	0.01372	44.1986	0.004123	0.1062
		FALSE	Medium	Master Protein	P11989	Cryptic beta-glucoside bgl operon antiterminator [OS=Escherichia coli K-12]	0.036	1.009	13	1	1	1	1	278	32.1	6.89	0	1	0	Not Found	High
	Abundances (Scaled): F1: Sample	Abundances (Scaled): F2: Sample	Checked	Confidence	PSM Ambiguity	Sequence	Annotated Sequence	Modifications	Modifications (all possible sites)	Modifications in Master Proteins	Modifications in Master Proteins (all Sites)	Qvality PEP	Qvality q-value	SVM_Score	# Protein Groups	# Proteins	# PSMs	Master Protein Accessions	Master Protein Descriptions	Protein Accessions	Positions in Master Proteins	# Missed Cleavages	Theo. MH+ [Da]	Sequence Length	# Razor Quan Results	Abundance: F1: Sample	Abundance: F2: Sample	Abundances Count: F1: Sample	Abundances Count: F2: Sample	Quan Info	Found in File: [F1]	Found in File: [F2]	Found in Sample: [S1] F1: Sample	Found in Sample: [S2] F2: Sample	Found in Sample Group: [S1] F1: Sample	Found in Sample Group: [S2] F2: Sample	Confidence (by Search Engine): Sequest HT	Charge (by Search Engine): Sequest HT	DeltaScore (by Search Engine): Sequest HT	DeltaCn (by Search Engine): Sequest HT	Rank (by Search Engine): Sequest HT	Search Engine Rank (by Search Engine): Sequest HT	Concatenated Rank (by Search Engine): Sequest HT	m/z [Da] (by Search Engine): Sequest HT	DeltaM [ppm] (by Search Engine): Sequest HT	Deltam/z [Da] (by Search Engine): Sequest HT	RT [min] (by Search Engine): Sequest HT	Percolator q-Value (by Search Engine): Sequest HT	Percolator PEP (by Search Engine): Sequest HT
			FALSE	High	Unambiguous	DEVGFIAMHLVSAQMSGNMEDVAGVTQLMREMLQLIK	[K].DEVGFIAMHLVSAQMSGNMEDVAGVTQLMREMLQLIK.[F]	1xOxidation [M15]	1xOxidation [M15]			0.199822	0.0058262	0.164	1	1	1	P11989	Cryptic beta-glucoside bgl operon antiterminator [OS=Escherichia coli K-12]	P11989	P11989 [152-188]	1	4108	37	0					No Quan Values	Not Found	High	Not Found	High	Not Found	High	High	3	0.0862	0	1	1	1	1370.02	6.76	0.00926	47.612	0.002523	0.09793
	200	FALSE	Medium	Master Protein	C5A1D5	60 kDa chaperonin [OS=Escherichia coli BW2952]	0.012	1.5	3	1	1	1	1	548	57.3	4.94	1.67	1	0	Not Found	High
	Abundances (Scaled): F1: Sample	Abundances (Scaled): F2: Sample	Checked	Confidence	PSM Ambiguity	Sequence	Annotated Sequence	Modifications	Modifications (all possible sites)	Modifications in Master Proteins	Modifications in Master Proteins (all Sites)	Qvality PEP	Qvality q-value	SVM_Score	# Protein Groups	# Proteins	# PSMs	Master Protein Accessions	Master Protein Descriptions	Protein Accessions	Positions in Master Proteins	# Missed Cleavages	Theo. MH+ [Da]	Sequence Length	# Razor Quan Results	Abundance: F1: Sample	Abundance: F2: Sample	Abundances Count: F1: Sample	Abundances Count: F2: Sample	Quan Info	Found in File: [F1]	Found in File: [F2]	Found in Sample: [S1] F1: Sample	Found in Sample: [S2] F2: Sample	Found in Sample Group: [S1] F1: Sample	Found in Sample Group: [S2] F2: Sample	Confidence (by Search Engine): Sequest HT	Charge (by Search Engine): Sequest HT	DeltaScore (by Search Engine): Sequest HT	DeltaCn (by Search Engine): Sequest HT	Rank (by Search Engine): Sequest HT	Search Engine Rank (by Search Engine): Sequest HT	Concatenated Rank (by Search Engine): Sequest HT	m/z [Da] (by Search Engine): Sequest HT	DeltaM [ppm] (by Search Engine): Sequest HT	Deltam/z [Da] (by Search Engine): Sequest HT	RT [min] (by Search Engine): Sequest HT	Percolator q-Value (by Search Engine): Sequest HT	Percolator PEP (by Search Engine): Sequest HT
		200	FALSE	High	Unambiguous	AIAQVGTISANSDETVGK	[K].AIAQVGTISANSDETVGK.[L]					0.0863957	0.0021573	0.373	1	1	1	C5A1D5	60 kDa chaperonin [OS=Escherichia coli BW2952]	C5A1D5	C5A1D5 [143-160]	0	1760.9	18	0		407.401		1		Not Found	High	Not Found	High	Not Found	High	High	2	0.6886	0	1	1	1	880.956	0.85	0.00075	24.9201	0.0009339	0.03165
[truncated: 7 more columns]

## Sheet: Asp-N_digest
Abundances (Scaled): F1: Sample	Abundances (Scaled): F2: Sample	Checked	Master	Accession	Description	Coverage [%]	# Peptides	# PSMs	# Unique Peptides	# Protein Groups	# AAs	MW [kDa]	calc. pI	Score Sequest HT: Sequest HT	# Peptides (by Search Engine): Sequest HT	# Razor Peptides	Found in Sample: [S1] F1: Sample	Found in Sample: [S2] F2: Sample	Modifications
113.9	86.1	FALSE	Master Protein	P0ABQ4	dihydrofolate reductase [OS=Escherichia coli K-12]	49	11	28	6	1	159	18	5	47.96	11	5	High	Not Found
	Abundances (Scaled): F1: Sample	Abundances (Scaled): F2: Sample	Checked	Confidence	PSM Ambiguity	Sequence	Annotated Sequence	Modifications	Modifications (all possible sites)	Modifications in Master Proteins	Modifications in Master Proteins (all Sites)	Qvality PEP	Qvality q-value	SVM_Score	# Protein Groups	# Proteins	# PSMs	Master Protein Accessions	Master Protein Descriptions	Protein Accessions	Positions in Master Proteins	# Missed Cleavages	Theo. MH+ [Da]	Sequence Length	Abundance: F1: Sample	Abundance: F2: Sample	Abundances Count: F1: Sample	Abundances Count: F2: Sample	Quan Info	Found in File: [F1]	Found in File: [F2]	Found in Sample: [S1] F1: Sample	Found in Sample: [S2] F2: Sample	Found in Sample Group: [S1] F1: Sample	Found in Sample Group: [S2] F2: Sample	Confidence (by Search Engine): Sequest HT	Charge (by Search Engine): Sequest HT	DeltaScore (by Search Engine): Sequest HT	DeltaCn (by Search Engine): Sequest HT	Rank (by Search Engine): Sequest HT	Search Engine Rank (by Search Engine): Sequest HT	Concatenated Rank (by Search Engine): Sequest HT	m/z [Da] (by Search Engine): Sequest HT	DeltaM [ppm] (by Search Engine): Sequest HT	Deltam/z [Da] (by Search Engine): Sequest HT	RT [min] (by Search Engine): Sequest HT	Percolator q-Value (by Search Engine): Sequest HT	Percolator PEP (by Search Engine): Sequest HT	Percolator SVMScore (by Search Engine): Sequest HT
	102.9	97.1	FALSE	High	Unambiguous	DDWESVFSEFH	[P].DDWESVFSEFH.[D]					0.0272067	0	1.748	2	2	2	DHFR_mut; P0ABQ4	DHFR_mut dihydrofolate reductase [OS=Escherichia coli K-12]	DHFR_mut; P0ABQ4	DHFR_mut [131-141]; P0ABQ4 [131-141]	1	1397.56	11	35723.8	20311.2	1	1	Shared	High	High	High	High	High	High	High	2	0.9572	0	1	1	1	699.287	1.36	0.00095	38.5471	0	0.003638	1.748
			FALSE	High	Unambiguous	DYEPDDWESVFSEFH	[P].DYEPDDWESVFSEFH.[D]					0.0514154	0	1.414	2	2	1	DHFR_mut; P0ABQ4	DHFR_mut dihydrofolate reductase [OS=Escherichia coli K-12]	DHFR_mut; P0ABQ4	DHFR_mut [127-141]; P0ABQ4 [127-141]	2	1901.75	15					Shared	High	Not Found	High	Not Found	High	Not Found	High	2	0.9027	0	1	1	1	951.378	-0.91	-0.00086	40.6039	0	0.003638	1.414
	103.6	96.4	FALSE	High	Unambiguous	DTHFPDYEP	[G].DTHFPDYEP.[D]					0.0472874	0	1.458	2	2	4	DHFR_mut; P0ABQ4	DHFR_mut dihydrofolate reductase [OS=Escherichia coli K-12]	DHFR_mut; P0ABQ4	DHFR_mut [122-130]; P0ABQ4 [122-130]	1	1120.46	9	52208.4	29291.5	1	1	Shared	High	High	High	High	High	High	High	2	0.9045	0	1	1	1	560.733	0.22	0.00012	26.8763	0	0.003638	0.992
	109.4	90.6	FALSE	High	Unambiguous	DRVTWVKSV	[D].DRVTWVKSV.[D]					0.150845	0	0.84	2	2	4	DHFR_mut; P0ABQ4	DHFR_mut dihydrofolate reductase [OS=Escherichia coli K-12]	DHFR_mut; P0ABQ4	DHFR_mut [70-78]; P0ABQ4 [70-78]	0	1089.61	9	103081	51427.6	3	3	Shared	High	High	High	High	High	High	High	3	0.668	0	1	1	1	363.873	-0.49	-0.00018	23.5221	0	0.003638	0.343
	91.5	108.5	FALSE	High	Unambiguous	DDRVTWVKSV	[T].DDRVTWVKSV.[D]					0.0334951	0	1.639	2	2	4	DHFR_mut; P0ABQ4	DHFR_mut dihydrofolate reductase [OS=Escherichia coli K-12]	DHFR_mut; P0ABQ4	DHFR_mut [69-78]; P0ABQ4 [69-78]	1	1204.63	10	172198	123021	2	2	Shared	High	High	High	High	High	High	High	3	0.5627	0	1	1	1	402.215	-0.97	-0.00039	25.4074	0	0.003638	1.231
	200		FALSE	High	Unambiguous	DRVTWVKSVDEAIAACG	[D].DRVTWVKSVDEAIAACG.[D]	1xCarbamidomethyl [C16]	1xCarbamidomethyl [C16]			0.017542	0	1.978	1	1	3	P0ABQ4	dihydrofolate reductase [OS=Escherichia coli K-12]	P0ABQ4	P0ABQ4 [70-86]	1	1876.92	17	35443.5		2			High	Not Found	High	Not Found	High	Not Found	High	2	0.8956	0	1	1	1	938.964	-0.72	-0.00067	32.8199	0	0.003638	1.978
	200		FALSE	High	Unambiguous	DAEVEGDTHFPDYEP	[I].DAEVEGDTHFPDYEP.[D]					0.0271549	0	1.749	1	1	1	P0ABQ4	dihydrofolate reductase [OS=Escherichia coli K-12]	P0ABQ4	P0ABQ4 [116-130]	2	1720.7	15	810.06		1			High	Not Found	High	Not Found	High	Not Found	High	2	1	0	1	1	1	860.851	-0.99	-0.00085	28.3763	0	0.003638	1.749
	200		FALSE	High	Unambiguous	DADAQNSHSYCFEILERR	[H].DADAQNSHSYCFEILERR.[-]	1xCarbamidomethyl [C11]	1xCarbamidomethyl [C11]			0.0359436	0	1.602	1	1	2	P0ABQ4	dihydrofolate reductase [OS=Escherichia coli K-12]	P0ABQ4	P0ABQ4 [142-159]	1	2210.99	18	18590.7		1			High	Not Found	High	Not Found	High	Not Found	High	3	0.9009	0	1	1	1	737.668	0.2	0.00015	27.6698	0	0.003638	1.602
	200		FALSE	High	Unambiguous	DRVIGMENAMPWNLPA	[V].DRVIGMENAMPWNLPA.[D]					0.0215154	0	1.871	1	1	2	P0ABQ4	dihydrofolate reductase [OS=Escherichia coli K-12]	P0ABQ4	P0ABQ4 [11-26]	0	1813.87	16	18238.1		1			High	Not Found	High	Not Found	High	Not Found	High	2	0.865	0	1	1	1	907.44	0.19	0.00017	36.3793	0	0.003638	1.871
	200		FALSE	High	Unambiguous	DRVIGMENAMPWNLPA	[V].DRVIGMENAMPWNLPA.[D]	1xOxidation [M10]	1xOxidation [M10]			0.238457	0	0.585	1	1	2	P0ABQ4	dihydrofolate reductase [OS=Escherichia coli K-12]	P0ABQ4	P0ABQ4 [11-26]	0	1829.87	16	2403.23		2			High	Not Found	High	Not Found	High	Not Found	High	2	0.1782	0	1	1	1	915.436	-1.44	-0.00131	33.1496	0	0.003638	0.585
	200		FALSE	High	Unambiguous	DAQNSHSYCFEILERR	[A].DAQNSHSYCFEILERR.[-]	1xCarbamidomethyl [C9]	1xCarbamidomethyl [C9]			0.239295	0	0.583	1	1	1	P0ABQ4	dihydrofolate reductase [OS=Escherichia coli K-12]	P0ABQ4	P0ABQ4 [144-159]	0	2024.92	16	2984.87		1			High	Not Found	High	Not Found	High	Not Found	High	3	0.7923	0	1	1	1	675.646	-0.25	-0.00017	27.7108	0	0.003638	0.583
	200		FALSE	High	Unambiguous	DDRVTWVKSVDEAIAACG	[T].DDRVTWVKSVDEAIAACG.[D]	1xCarbamidomethyl [C17]	1xCarbamidomethyl [C17]			0.110191	0	1.01	1	1	2	P0ABQ4	dihydrofolate reductase [OS=Escherichia coli K-12]	P0ABQ4	P0ABQ4 [69-86]	2	1991.95	18	50193.6		2			High	Not Found	High	Not Found	High	Not Found	High	2	0.9699	0	1	1	1	996.477	-1.58	-0.00157	34.6836	0	0.003638	1.01
1.9	198.1	FALSE	Master Protein	DHFR_mut	DHFR_mut	45	10	24	5	1	159	18.2	5	38.1	10	0	High	High
	Abundances (Scaled): F1: Sample	Abundances (Scaled): F2: Sample	Checked	Confidence	PSM Ambiguity	Sequence	Annotated Sequence	Modifications	Modifications (all possible sites)	Modifications in Master Proteins	Modifications in Master Proteins (all Sites)	Qvality PEP	Qvality q-value	SVM_Score	# Protein Groups	# Proteins	# PSMs	Master Protein Accessions	Master Protein Descriptions	Protein Accessions	Positions in Master Proteins	# Missed Cleavages	Theo. MH+ [Da]	Sequence Length	Abundance: F1: Sample	Abundance: F2: Sample	Abundances Count: F1: Sample	Abundances Count: F2: Sample	Quan Info	Found in File: [F1]	Found in File: [F2]	Found in Sample: [S1] F1: Sample	Found in Sample: [S2] F2: Sample	Found in Sample Group: [S1] F1: Sample	Found in Sample Group: [S2] F2: Sample	Confidence (by Search Engine): Sequest HT	Charge (by Search Engine): Sequest HT	DeltaScore (by Search Engine): Sequest HT	DeltaCn (by Search Engine): Sequest HT	Rank (by Search Engine): Sequest HT	Search Engine Rank (by Search Engine): Sequest HT	Concatenated Rank (by Search Engine): Sequest HT	m/z [Da] (by Search Engine): Sequest HT	DeltaM [ppm] (by Search Engine): Sequest HT	Deltam/z [Da] (by Search Engine): Sequest HT	RT [min] (by Search Engine): Sequest HT	Percolator q-Value (by Search Engine): Sequest HT	Percolator PEP (by Search Engine): Sequest HT	Percolator SVMScore (by Search Engine): Sequest HT
	60.9	139.1	FALSE	High	Unambiguous	DSQNSHSYCFEILERR	[S].DSQNSHSYCFEILERR.[-]	1xCarbamidomethyl [C9]	1xCarbamidomethyl [C9]			0.286441	0	0.479	1	1	2	DHFR_mut	DHFR_mut	DHFR_mut	DHFR_mut [144-159]	0	2040.92	16	959.657	1322.2	1	1		High	High	High	High	High	High	High	3	0.9014	0	1	1	1	680.978	0.69	0.00047	27.6722	0	0.003638	0.477
		200	FALSE	High	Unambiguous	DSDSQNSHSYCFEILERR	[H].DSDSQNSHSYCFEILERR.[-]	1xCarbamidomethyl [C11]	1xCarbamidomethyl [C11]			0.377051	0	0.313	1	1	1	DHFR_mut	DHFR_mut	DHFR_mut	DHFR_mut [142-159]	1	2242.98	18		16367.1		1		Not Found	High	Not Found	High	Not Found	High	High	3	0.5706	0	1	1	1	748.331	-0.38	-0.00028	27.7836	0	0.003638	0.313
	0.6	199.4	FALSE	High	Unambiguous	DDRVTWVKSVDESISSCG	[T].DDRVTWVKSVDESISSCG.[D]	1xCarbamidomethyl [C17]	1xCarbamidomethyl [C17]			0.299869	0	0.452	1	1	2	DHFR_mut	DHFR_mut	DHFR_mut	DHFR_mut [69-86]	2	2039.93	18	121.548	24210.1	1	2		Peak Found	High	Peak Found	High	Peak Found	High	High	3	0.8101	0	1	1	1	680.65	0.28	0.00019	30.7593	0	0.003638	0.452
		200	FALSE	High	Unambiguous	DRVTWVKSVDESISSCG	[D].DRVTWVKSVDESISSCG.[D]	1xCarbamidomethyl [C16]	1xCarbamidomethyl [C16]			0.00605882	0	2.53514	1	1	2	DHFR_mut	DHFR_mut	DHFR_mut	DHFR_mut [70-86]	1	1924.91	17		20030.2		2		Not Found	High	Not Found	High	Not Found	High	High	2	0.8565	0	1	1	1	962.958	0.57	0.00055	28.9741	0	0.00363813	2.53514
		200	FALSE	High	Unambiguous	DRVIGMENSMPWNLPS	[V].DRVIGMENSMPWNLPS.[D]					0.18388	0	0.731	1	1	2	DHFR_mut	DHFR_mut	DHFR_mut	DHFR_mut [11-26]	0	1845.86	16		6320.34		1		Not Found	High	Not Found	High	Not Found	High	High	2	0.7898	0	1	1	1	923.434	-0.65	-0.0006	35.5206	0	0.003638	0.731
	102.9	97.1	FALSE	High	Unambiguous	DDWESVFSEFH	[P].DDWESVFSEFH.[D]					0.0272067	0	1.748	2	2	2	DHFR_mut; P0ABQ4	DHFR_mut dihydrofolate reductase [OS=Escherichia coli K-12]	DHFR_mut; P0ABQ4	DHFR_mut [131-141]; P0ABQ4 [131-141]	1	1397.56	11	35723.8	20311.2	1	1	Shared	High	High	High	High	High	High	High	2	0.9572	0	1	1	1	699.287	1.36	0.00095	38.5471	0	0.003638	1.748
			FALSE	High	Unambiguous	DYEPDDWESVFSEFH	[P].DYEPDDWESVFSEFH.[D]					0.0514154	0	1.414	2	2	1	DHFR_mut; P0ABQ4	DHFR_mut dihydrofolate reductase [OS=Escherichia coli K-12]	DHFR_mut; P0ABQ4	DHFR_mut [127-141]; P0ABQ4 [127-141]	2	1901.75	15					Shared	High	Not Found	High	Not Found	High	Not Found	High	2	0.9027	0	1	1	1	951.378	-0.91	-0.00086	40.6039	0	0.003638	1.414
	103.6	96.4	FALSE	High	Unambiguous	DTHFPDYEP	[G].DTHFPDYEP.[D]					0.0472874	0	1.458	2	2	4	DHFR_mut; P0ABQ4	DHFR_mut dihydrofolate reductase [OS=Escherichia coli K-12]	DHFR_mut; P0ABQ4	DHFR_mut [122-130]; P0ABQ4 [122-130]	1	1120.46	9	52208.4	29291.5	1	1	Shared	High	High	High	High	High	High	High	2	0.9045	0	1	1	1	560.733	0.22	0.00012	26.8763	0	0.003638	0.992
	109.4	90.6	FALSE	High	Unambiguous	DRVTWVKSV	[D].DRVTWVKSV.[D]					0.150845	0	0.84	2	2	4	DHFR_mut; P0ABQ4	DHFR_mut dihydrofolate reductase [OS=Escherichia coli K-12]	DHFR_mut; P0ABQ4	DHFR_mut [70-78]; P0ABQ4 [70-78]	0	1089.61	9	103081	51427.6	3	3	Shared	High	High	High	High	High	High	High	3	0.668	0	1	1	1	363.873	-0.49	-0.00018	23.5221	0	0.003638	0.343
	91.5	108.5	FALSE	High	Unambiguous	DDRVTWVKSV	[T].DDRVTWVKSV.[D]					0.0334951	0	1.639	2	2	4	DHFR_mut; P0ABQ4	DHFR_mut dihydrofolate reductase [OS=Escherichia coli K-12]	DHFR_mut; P0ABQ4	DHFR_mut [69-78]; P0ABQ4 [69-78]	1	1204.63	10	172198	123021	2	2	Shared	High	High	High	High	High	High	High	3	0.5627	0	1	1	1	402.215	-0.97	-0.00039	25.4074	0	0.003638	1.231
117.9	82.1	FALSE	Master Protein	P0CE47	elongation factor Tu 1 [OS=Escherichia coli K-12]	22	7	9	7	1	394	43.3	5.45	16.37	7	0	High	High
	Abundances (Scaled): F1: Sample	Abundances (Scaled): F2: Sample	Checked	Confidence	PSM Ambiguity	Sequence	Annotated Sequence	Modifications	Modifications (all possible sites)	Modifications in Master Proteins	Modifications in Master Proteins (all Sites)	Qvality PEP	Qvality q-value	SVM_Score	# Protein Groups	# Proteins	# PSMs	Master Protein Accessions	Master Protein Descriptions	Protein Accessions	Positions in Master Proteins	# Missed Cleavages	Theo. MH+ [Da]	Sequence Length	Abundance: F1: Sample	Abundance: F2: Sample	Abundances Count: F1: Sample	Abundances Count: F2: Sample	Quan Info	Found in File: [F1]	Found in File: [F2]	Found in Sample: [S1] F1: Sample	Found in Sample: [S2] F2: Sample	Found in Sample Group: [S1] F1: Sample	Found in Sample Group: [S2] F2: Sample	Confidence (by Search Engine): Sequest HT	Charge (by Search Engine): Sequest HT	DeltaScore (by Search Engine): Sequest HT	DeltaCn (by Search Engine): Sequest HT	Rank (by Search Engine): Sequest HT	Search Engine Rank (by Search Engine): Sequest HT	Concatenated Rank (by Search Engine): Sequest HT	m/z [Da] (by Search Engine): Sequest HT	DeltaM [ppm] (by Search Engine): Sequest HT	Deltam/z [Da] (by Search Engine): Sequest HT	RT [min] (by Search Engine): Sequest HT	Percolator q-Value (by Search Engine): Sequest HT	Percolator PEP (by Search Engine): Sequest HT	Percolator SVMScore (by Search Engine): Sequest HT
	89.5	110.5	FALSE	High	Unambiguous	DSYIPEPERAI	[L].DSYIPEPERAI.[D]					0.114158	0	0.991	1	2	1	P0CE47	elongation factor Tu 1 [OS=Escherichia coli K-12]	P0CE48; P0CE47	P0CE47 [197-207]	0	1289.64	11	2425.48	1806.58	1	1		High	Peak Found	High	Peak Found	High	Peak Found	High	2	0.639	0	1	1	1	645.323	0.6	0.00039	27.6737	0	0.003638	0.991
	142.7	57.3	FALSE	High	Unambiguous	DSYIPEPERAIDKPFLLPIE	[L].DSYIPEPERAIDKPFLLPIE.[D]					0.0651878	0	1.289	1	2	1	P0CE47	elongation factor Tu 1 [OS=Escherichia coli K-12]	P0CE48; P0CE47	P0CE47 [197-216]	1	2342.23	20	2188.61	529.746	1	1		High	Peak Found	High	Peak Found	High	Peak Found	High	3	0.7593	0	1	1	1	781.415	1.09	0.00085	36.4158	0	0.003638	1.289
	76.4	123.6	FALSE	High	Unambiguous	DDTPIVRGSALKALEG	[G].DDTPIVRGSALKALEG.[D]					0.597387	0	0	1	2	1	P0CE47	elongation factor Tu 1 [OS=Escherichia coli K-12]	P0CE48; P0CE47	P0CE47 [166-181]	1	1641.88	16	624.617	609.277	1	1		Peak Found	High	Peak Found	High	Peak Found	High	High	3	0.3636	0	1	1	1	547.965	-0.17	-9e-05	29.0641	0	0.2882	0
	133.1	66.9	FALSE	High	Unambiguous	DTPTRHYAHVDCPGHA	[Y].DTPTRHYAHVDCPGHA.[D]	1xCarbamidomethyl [C12]	1xCarbamidomethyl [C12]			0.0529026	0	1.399	1	2	1	P0CE47	elongation factor Tu 1 [OS=Escherichia coli K-12]	P0CE48; P0CE47	P0CE47 [71-86]	1	1833.81	16	1870.19	567.317	1	1		High	Peak Found	High	Peak Found	High	Peak Found	High	3	0.96	0	1	1	1	611.94	-1.18	-0.00072	16.3184	0	0.003638	1.399
	138.6	61.4	FALSE	High	Unambiguous	DQIDNAPEEKARGITINTSHVEY	[F].DQIDNAPEEKARGITINTSHVEY.[D]					0.179941	0	0.743	1	2	1	P0CE47	elongation factor Tu 1 [OS=Escherichia coli K-12]	P0CE48; P0CE47	P0CE47 [48-70]	1	2600.26	23	1964.66	524.108	1	1		High	Peak Found	High	Peak Found	High	Peak Found	High	3	0.8073	0	1	1	1	867.424	-0.75	-0.00065	25.9864	0	0.003638	0.743
	125.1	74.9	FALSE	High	Unambiguous	DYVKNMITGAAQM	[A].DYVKNMITGAAQM.[D]					0.0254006	0	1.784	1	2	2	P0CE47	elongation factor Tu 1 [OS=Escherichia coli K-12]	P0CE48; P0CE47	P0CE47 [87-99]	0	1441.68	13	9280.27	3347.62	1	1		High	High	High	High	High	High	High	2	0.7409	0	1	1	1	721.344	-0.05	-4e-05	31.829	0	0.003638	1.611
	103.7	96.3	FALSE	High	Unambiguous	DKPFLLPIE	[I].DKPFLLPIE.[D]					0.118041	0	0.973	1	2	2	P0CE47	elongation factor Tu 1 [OS=Escherichia coli K-12]	P0CE48; P0CE47	P0CE47 [208-216]	0	1071.61	9	2323.48	1301.42	1	1		High	High	High	High	High	High	High	2	0.9186	0	1	1	1	536.308	-0.03	-1e-05	34.6608	0	0.003638	0.973
44.4	155.6	FALSE	Master Protein	B1X6H0	50S ribosomal protein L4 [OS=Escherichia coli str. K-12 substr. DH10B]	23	4	6	4	1	201	22.1	9.73	8.39	4	0	High	High
	Abundances (Scaled): F1: Sample	Abundances (Scaled): F2: Sample	Checked	Confidence	PSM Ambiguity	Sequence	Annotated Sequence	Modifications	Modifications (all possible sites)	Modifications in Master Proteins	Modifications in Master Proteins (all Sites)	Qvality PEP	Qvality q-value	SVM_Score	# Protein Groups	# Proteins	# PSMs	Master Protein Accessions	Master Protein Descriptions	Protein Accessions	Positions in Master Proteins	# Missed Cleavages	Theo. MH+ [Da]	Sequence Length	Abundance: F1: Sample	Abundance: F2: Sample	Abundances Count: F1: Sample	Abundances Count: F2: Sample	Quan Info	Found in File: [F1]	Found in File: [F2]	Found in Sample: [S1] F1: Sample	Found in Sample: [S2] F2: Sample	Found in Sample Group: [S1] F1: Sample	Found in Sample Group: [S2] F2: Sample	Confidence (by Search Engine): Sequest HT	Charge (by Search Engine): Sequest HT	DeltaScore (by Search Engine): Sequest HT	DeltaCn (by Search Engine): Sequest HT	Rank (by Search Engine): Sequest HT	Search Engine Rank (by Search Engine): Sequest HT	Concatenated Rank (by Search Engine): Sequest HT	m/z [Da] (by Search Engine): Sequest HT	DeltaM [ppm] (by Search Engine): Sequest HT	Deltam/z [Da] (by Search Engine): Sequest HT	RT [min] (by Search Engine): Sequest HT	Percolator q-Value (by Search Engine): Sequest HT	Percolator PEP (by Search Engine): Sequest HT	Percolator SVMScore (by Search Engine): Sequest HT
	37.4	162.6	FALSE	High	Unambiguous	DAQSALTVSETTFGR	[K].DAQSALTVSETTFGR.[D]					0.055582	0	1.373	1	1	2	B1X6H0	50S ribosomal protein L4 [OS=Escherichia coli str. K-12 substr. DH10B]	B1X6H0	B1X6H0 [7-21]	0	1582.77	15	437.215	1144.9	1	1		High	High	High	High	High	High	High	2	0.6091	0	1	1	1	791.892	3.51	0.00278	29.1408	0	0.003638	1.373
	67.4	132.6	FALSE	High	Unambiguous	DAVKQVEEMLA	[A].DAVKQVEEMLA.[-]					0.437629	0	0.218	1	1	1	B1X6H0	50S ribosomal protein L4 [OS=Escherichia coli str. K-12 substr. DH10B]	B1X6H0	B1X6H0 [191-201]	0	1232.62	11	1057.16	1253.69	1	1		Peak Found	High	Peak Found	High	Peak Found	High	High	2	0.6852	0	1	1	1	616.813	-0.73	-0.00045	35.1906	0	0.003638	0.218
	64.6	135.4	FALSE	High	Unambiguous	MELVLK	[-].MELVLK.[D]					0.187224	0	0.721	1	1	2	B1X6H0	50S ribosomal protein L4 [OS=Escherichia coli str. K-12 substr. DH10B]	B1X6H0	B1X6H0 [1-6]	0	732.432	6	485.605	613.802	1	1		High	High	High	High	High	High	High	2	0.5779	0	1	1	1	366.719	-1.75	-0.00064	25.8051	0	0.2882	0.087
	34	166	FALSE	High	Unambiguous	DENLFLAARNLHKV	[L].DENLFLAARNLHKV.[D]					0.597387	0	0	1	1	1	B1X6H0	50S ribosomal protein L4 [OS=Escherichia coli str. K-12 substr. DH10B]	B1X6H0	B1X6H0 [154-167]	0	1639.89	14	1411.9	4148.84	1	1		High	Peak Found	High	Peak Found	High	Peak Found	High	3	0.4314	0	1	1	1	547.303	1.22	0.00067	29.2583	0	0.2882	0
82.9	117.1	FALSE	Master Protein	B1XBY8	50S ribosomal protein L7/L12 [OS=Escherichia coli str. K-12 substr. DH10B]	30	2	5	2	1	121	12.3	4.65	14.7	2	0	High	High
	Abundances (Scaled): F1: Sample	Abundances (Scaled): F2: Sample	Checked	Confidence	PSM Ambiguity	Sequence	Annotated Sequence	Modifications	Modifications (all possible sites)	Modifications in Master Proteins	Modifications in Master Proteins (all Sites)	Qvality PEP	Qvality q-value	SVM_Score	# Protein Groups	# Proteins	# PSMs	Master Protein Accessions	Master Protein Descriptions	Protein Accessions	Positions in Master Proteins	# Missed Cleavages	Theo. MH+ [Da]	Sequence Length	Abundance: F1: Sample	Abundance: F2: Sample	Abundances Count: F1: Sample	Abundances Count: F2: Sample	Quan Info	Found in File: [F1]	Found in File: [F2]	Found in Sample: [S1] F1: Sample	Found in Sample: [S2] F2: Sample	Found in Sample Group: [S1] F1: Sample	Found in Sample Group: [S2] F2: Sample	Confidence (by Search Engine): Sequest HT	Charge (by Search Engine): Sequest HT	DeltaScore (by Search Engine): Sequest HT	DeltaCn (by Search Engine): Sequest HT	Rank (by Search Engine): Sequest HT	Search Engine Rank (by Search Engine): Sequest HT	Concatenated Rank (by Search Engine): Sequest HT	m/z [Da] (by Search Engine): Sequest HT	DeltaM [ppm] (by Search Engine): Sequest HT	Deltam/z [Da] (by Search Engine): Sequest HT	RT [min] (by Search Engine): Sequest HT	Percolator q-Value (by Search Engine): Sequest HT	Percolator PEP (by Search Engine): Sequest HT	Percolator SVMScore (by Search Engine): Sequest HT
	67.7	132.3	FALSE	High	Unambiguous	DLVESAPAALKEGVSK	[K].DLVESAPAALKEGVSK.[D]					0.123185	0	0.95	1	1	2	B1XBY8	50S ribosomal protein L7/L12 [OS=Escherichia coli str. K-12 substr. DH10B]	B1XBY8	B1XBY8 [86-101]	0	1613.87	16	1252.38	1474.18	1	1		High	High	High	High	High	High	High	2	0.7807	0	1	1	1	807.44	-1.16	-0.00094	26.7083	0	0.003638	0.95
	89.7	110.3	FALSE	High	Unambiguous	DDAEALKKALEEAGAEVEVK	[K].DDAEALKKALEEAGAEVEVK.[-]					0.0251594	0	1.789	1	1	3	B1XBY8	50S ribosomal protein L7/L12 [OS=Escherichia coli str. K-12 substr. DH10B]	B1XBY8	B1XBY8 [102-121]	1	2115.08	20	3722.44	2757.97	1	1		High	High	High	High	High	High	High	3	0.6846	0	1	1	1	705.698	-0.31	-0.00022	35.4634	0	0.003638	1.657
138	62	FALSE	Master Protein	P0AG67	30S ribosomal protein S1 [OS=Escherichia coli K-12]	7	3	4	3	1	557	61.1	4.98	10.14	3	0	High	Peak Found
	Abundances (Scaled): F1: Sample	Abundances (Scaled): F2: Sample	Checked	Confidence	PSM Ambiguity	Sequence	Annotated Sequence	Modifications	Modifications (all possible sites)	Modifications in Master Proteins	Modifications in Master Proteins (all Sites)	Qvality PEP	Qvality q-value	SVM_Score	# Protein Groups	# Proteins	# PSMs	Master Protein Accessions	Master Protein Descriptions	Protein Accessions	Positions in Master Proteins	# Missed Cleavages	Theo. MH+ [Da]	Sequence Length	Abundance: F1: Sample	Abundance: F2: Sample	Abundances Count: F1: Sample	Abundances Count: F2: Sample	Quan Info	Found in File: [F1]	Found in File: [F2]	Found in Sample: [S1] F1: Sample	Found in Sample: [S2] F2: Sample	Found in Sample Group: [S1] F1: Sample	Found in Sample Group: [S2] F2: Sample	Confidence (by Search Engine): Sequest HT	Charge (by Search Engine): Sequest HT	DeltaScore (by Search Engine): Sequest HT	DeltaCn (by Search Engine): Sequest HT	Rank (by Search Engine): Sequest HT	Search Engine Rank (by Search Engine): Sequest HT	Concatenated Rank (by Search Engine): Sequest HT	m/z [Da] (by Search Engine): Sequest HT	DeltaM [ppm] (by Search Engine): Sequest HT	Deltam/z [Da] (by Search Engine): Sequest HT	RT [min] (by Search Engine): Sequest HT	Percolator q-Value (by Search Engine): Sequest HT	Percolator PEP (by Search Engine): Sequest HT	Percolator SVMScore (by Search Engine): Sequest HT
	153	47	FALSE	High	Unambiguous	DTLHLEGKELEFKVIKL	[R].DTLHLEGKELEFKVIKL.[D]					0.0523027	0	1.405	1	1	1	P0AG67	30S ribosomal protein S1 [OS=Escherichia coli K-12]	P0AG67	P0AG67 [143-159]	0	2012.14	17	1699.76	315.122	1	1		High	Peak Found	High	Peak Found	High	Peak Found	High	3	0.9753	0	1	1	1	671.386	0.28	0.00019	31.9274	0	0.003638	1.405
	116.2	83.8	FALSE	High	Unambiguous	DLGGVDGLLHIT	[V].DLGGVDGLLHIT.[D]					0.0146059	0	2.074	1	1	2	P0AG67	30S ribosomal protein S1 [OS=Escherichia coli K-12]	P0AG67	P0AG67 [210-221]	1	1209.65	12	764.873	332.425	1	1		High	Peak Found	High	Peak Found	High	Peak Found	High	2	0.9701	0	1	1	1	605.328	0.51	0.00031	35.767	0	0.003638	2.074
	135.1	64.9	FALSE	High	Unambiguous	DAIATVNKQE	[K].DAIATVNKQE.[D]					0.0572971	0	1.357	1	1	1	P0AG67	30S ribosomal protein S1 [OS=Escherichia coli K-12]	P0AG67	P0AG67 [529-538]	0	1088.56	10	1027.7	297.476	1	1		High	Peak Found	High	Peak Found	High	Peak Found	High	2	0.7991	0	1	1	1	544.783	-0.18	-0.0001	17.649	0	0.003638	1.357
110.4	89.6	FALSE	Master Protein	P0A7R1	50S ribosomal protein L9 [OS=Escherichia coli K-12]	15	2	3	2	1	149	15.8	6.58	7.25	2	0	High	High
	Abundances (Scaled): F1: Sample	Abundances (Scaled): F2: Sample	Checked	Confidence	PSM Ambiguity	Sequence	Annotated Sequence	Modifications	Modifications (all possible sites)	Modifications in Master Proteins	Modifications in Master Proteins (all Sites)	Qvality PEP	Qvality q-value	SVM_Score	# Protein Groups	# Proteins	# PSMs	Master Protein Accessions	Master Protein Descriptions	Protein Accessions	Positions in Master Proteins	# Missed Cleavages	Theo. MH+ [Da]	Sequence Length	Abundance: F1: Sample	Abundance: F2: Sample	Abundances Count: F1: Sample	Abundances Count: F2: Sample	Quan Info	Found in File: [F1]	Found in File: [F2]	Found in Sample: [S1] F1: Sample	Found in Sample: [S2] F2: Sample	Found in Sample Group: [S1] F1: Sample	Found in Sample Group: [S2] F2: Sample	Confidence (by Search Engine): Sequest HT	Charge (by Search Engine): Sequest HT	DeltaScore (by Search Engine): Sequest HT	DeltaCn (by Search Engine): Sequest HT	Rank (by Search Engine): Sequest HT	Search Engine Rank (by Search Engine): Sequest HT	Concatenated Rank (by Search Engine): Sequest HT	m/z [Da] (by Search Engine): Sequest HT	DeltaM [ppm] (by Search Engine): Sequest HT	Deltam/z [Da] (by Search Engine): Sequest HT	RT [min] (by Search Engine): Sequest HT	Percolator q-Value (by Search Engine): Sequest HT	Percolator PEP (by Search Engine): Sequest HT	Percolator SVMScore (by Search Engine): Sequest HT
	106	94	FALSE	High	Unambiguous	DKVANLGSLG	[L].DKVANLGSLG.[D]					0.0387173	0	1.563	1	1	2	P0A7R1	50S ribosomal protein L9 [OS=Escherichia coli K-12]	P0A7R1	P0A7R1 [7-16]	0	973.531	10	794.839	424.744	1	1		High	High	High	High	High	High	High	2	0.6157	0	1	1	1	487.269	-1.49	-0.00073	23.9053	0	0.003638	1.532
	119.8	80.2	FALSE	High	Unambiguous	DEGKLFGSIGTR	[G].DEGKLFGSIGTR.[D]					0.423043	0	0.24	1	1	1	P0A7R1	50S ribosomal protein L9 [OS=Escherichia coli K-12]	P0A7R1	P0A7R1 [86-97]	0	1279.66	12	418.859	169.103	1	1		High	Peak Found	High	Peak Found	High	Peak Found	High	2	0.468	0	1	1	1	640.336	0.87	0.00056	25.8297	0	0.003638	0.24
80.2	119.8	FALSE	Master Protein	P62399	50S ribosomal protein L5 [OS=Escherichia coli K-12]	6	1	2	1	1	179	20.3	9.48	2.58	1	0	High	High
	Abundances (Scaled): F1: Sample	Abundances (Scaled): F2: Sample	Checked	Confidence	PSM Ambiguity	Sequence	Annotated Sequence	Modifications	Modifications (all possible sites)	Modifications in Master Proteins	Modifications in Master Proteins (all Sites)	Qvality PEP	Qvality q-value	SVM_Score	# Protein Groups	# Proteins	# PSMs	Master Protein Accessions	Master Protein Descriptions	Protein Accessions	Positions in Master Proteins	# Missed Cleavages	Theo. MH+ [Da]	Sequence Length	Abundance: F1: Sample	Abundance: F2: Sample	Abundances Count: F1: Sample	Abundances Count: F2: Sample	Quan Info	Found in File: [F1]	Found in File: [F2]	Found in Sample: [S1] F1: Sample	Found in Sample: [S2] F2: Sample	Found in Sample Group: [S1] F1: Sample	Found in Sample Group: [S2] F2: Sample	Confidence (by Search Engine): Sequest HT	Charge (by Search Engine): Sequest HT	DeltaScore (by Search Engine): Sequest HT	DeltaCn (by Search Engine): Sequest HT	Rank (by Search Engine): Sequest HT	Search Engine Rank (by Search Engine): Sequest HT	Concatenated Rank (by Search Engine): Sequest HT	m/z [Da] (by Search Engine): Sequest HT	DeltaM [ppm] (by Search Engine): Sequest HT	Deltam/z [Da] (by Search Engine): Sequest HT	RT [min] (by Search Engine): Sequest HT	Percolator q-Value (by Search Engine): Sequest HT	Percolator PEP (by Search Engine): Sequest HT	Percolator SVMScore (by Search Engine): Sequest HT
	80.2	119.8	FALSE	High	Unambiguous	DEEGRALLAAF	[S].DEEGRALLAAF.[D]					0.100182	0	1.061	1	1	2	P62399	50S ribosomal protein L5 [OS=Escherichia coli K-12]	P62399	P62399 [163-173]	0	1191.6	11	642.162	578.69	1	1		High	High	High	High	High	High	High	2	0.6512	0	1	1	1	596.304	0.58	0.00035	34.3415	0	0.003638	1.061
61.2	138.8	FALSE	Master Protein	P21693	ATP-dependent RNA helicase DbpA [OS=Escherichia coli K-12]	3	1	2	1	1	457	49.2	7.68	0	1	0	High	Peak Found
	Abundances (Scaled): F1: Sample	Abundances (Scaled): F2: Sample	Checked	Confidence	PSM Ambiguity	Sequence	Annotated Sequence	Modifications	Modifications (all possible sites)	Modifications in Master Proteins	Modifications in Master Proteins (all Sites)	Qvality PEP	Qvality q-value	SVM_Score	# Protein Groups	# Proteins	# PSMs	Master Protein Accessions	Master Protein Descriptions	Protein Accessions	Positions in Master Proteins	# Missed Cleavages	Theo. MH+ [Da]	Sequence Length	Abundance: F1: Sample	Abundance: F2: Sample	Abundances Count: F1: Sample	Abundances Count: F2: Sample	Quan Info	Found in File: [F1]	Found in File: [F2]	Found in Sample: [S1] F1: Sample	Found in Sample: [S2] F2: Sample	Found in Sample Group: [S1] F1: Sample	Found in Sample Group: [S2] F2: Sample	Confidence (by Search Engine): Sequest HT	Charge (by Search Engine): Sequest HT	DeltaScore (by Search Engine): Sequest HT	DeltaCn (by Search Engine): Sequest HT	Rank (by Search Engine): Sequest HT	Search Engine Rank (by Search Engine): Sequest HT	Concatenated Rank (by Search Engine): Sequest HT	m/z [Da] (by Search Engine): Sequest HT	DeltaM [ppm] (by Search Engine): Sequest HT	Deltam/z [Da] (by Search Engine): Sequest HT	RT [min] (by Search Engine): Sequest HT	Percolator q-Value (by Search Engine): Sequest HT	Percolator PEP (by Search Engine): Sequest HT	Percolator SVMScore (by Search Engine): Sequest HT
	145.1	54.9	FALSE	High	Selected	DEADRMLDMGFS	[M].DEADRMLDMGFS.[D]	1xOxidation [M9]	1xOxidation [M6; M9]			0.559556	0	0.049	1	1	1	P21693	ATP-dependent RNA helicase DbpA [OS=Escherichia coli K-12]	P21693	P21693 [153-164]	2	1402.56	12	7034.33	1603.51	1	1		High	Peak Found	High	Peak Found	High	Peak Found	High	3		0.0241	2	2	2	468.191	-2.89	-0.00135	15.4157	0	0.2882	0.049
	17.9	182.1	FALSE	High	Unambiguous	DEADRMLDMGFS	[M].DEADRMLDMGFS.[D]					0.524116	0	0.096	1	1	1	P21693	ATP-dependent RNA helicase DbpA [OS=Escherichia coli K-12]	P21693	P21693 [153-164]	2	1386.57	12	1683.72	10312.8	1	1		High	Peak Found	High	Peak Found	High	Peak Found	High	3	1	0	1	1	1	462.859	-3.78	-0.00175	17.1487	0	0.2882	0.096
38.5	161.5	FALSE	Master Protein	P0A7L3	50S ribosomal protein L20 [OS=Escherichia coli K-12]	14	1	2	1	1	118	13.5	11.47	2.76	1	0	High	High
	Abundances (Scaled): F1: Sample	Abundances (Scaled): F2: Sample	Checked	Confidence	PSM Ambiguity	Sequence	Annotated Sequence	Modifications	Modifications (all possible sites)	Modifications in Master Proteins	Modifications in Master Proteins (all Sites)	Qvality PEP	Qvality q-value	SVM_Score	# Protein Groups	# Proteins	# PSMs	Master Protein Accessions	Master Protein Descriptions	Protein Accessions	Positions in Master Proteins	# Missed Cleavages	Theo. MH+ [Da]	Sequence Length	Abundance: F1: Sample	Abundance: F2: Sample	Abundances Count: F1: Sample	Abundances Count: F2: Sample	Quan Info	Found in File: [F1]	Found in File: [F2]	Found in Sample: [S1] F1: Sample	Found in Sample: [S2] F2: Sample	Found in Sample Group: [S1] F1: Sample	Found in Sample Group: [S2] F2: Sample	Confidence (by Search Engine): Sequest HT	Charge (by Search Engine): Sequest HT	DeltaScore (by Search Engine): Sequest HT	DeltaCn (by Search Engine): Sequest HT	Rank (by Search Engine): Sequest HT	Search Engine Rank (by Search Engine): Sequest HT	Concatenated Rank (by Search Engine): Sequest HT	m/z [Da] (by Search Engine): Sequest HT	DeltaM [ppm] (by Search Engine): Sequest HT	Deltam/z [Da] (by Search Engine): Sequest HT	RT [min] (by Search Engine): Sequest HT	Percolator q-Value (by Search Engine): Sequest HT	Percolator PEP (by Search Engine): Sequest HT	Percolator SVMScore (by Search Engine): Sequest HT
	38.5	161.5	FALSE	High	Unambiguous	DKVAFTALVEKAKAALA	[F].DKVAFTALVEKAKAALA.[-]					0.0836589	0	1.157	1	1	2	P0A7L3	50S ribosomal protein L20 [OS=Escherichia coli K-12]	P0A7L3	P0A7L3 [102-118]	0	1746.02	17	452.848	1146.28	1	1		High	High	High	High	High	High	High	3	0.9891	0	1	1	1	582.676	-2.05	-0.00119	35.8017	0	0.003638	1.157
107.8	92.2	FALSE	Master Protein	P0A7L0	50S ribosomal protein L1 [OS=Escherichia coli K-12]	4	1	2	1	1	234	24.7	9.64	1.63	1	0	High	High
	Abundances (Scaled): F1: Sample	Abundances (Scaled): F2: Sample	Checked	Confidence	PSM Ambiguity	Sequence	Annotated Sequence	Modifications	Modifications (all possible sites)	Modifications in Master Proteins	Modifications in Master Proteins (all Sites)	Qvality PEP	Qvality q-value	SVM_Score	# Protein Groups	# Proteins	# PSMs	Master Protein Accessions	Master Protein Descriptions	Protein Accessions	Positions in Master Proteins	# Missed Cleavages	Theo. MH+ [Da]	Sequence Length	Abundance: F1: Sample	Abundance: F2: Sample	Abundances Count: F1: Sample	Abundances Count: F2: Sample	Quan Info	Found in File: [F1]	Found in File: [F2]	Found in Sample: [S1] F1: Sample	Found in Sample: [S2] F2: Sample	Found in Sample Group: [S1] F1: Sample	Found in Sample Group: [S2] F2: Sample	Confidence (by Search Engine): Sequest HT	Charge (by Search Engine): Sequest HT	DeltaScore (by Search Engine): Sequest HT	DeltaCn (by Search Engine): Sequest HT	Rank (by Search Engine): Sequest HT	Search Engine Rank (by Search Engine): Sequest HT	Concatenated Rank (by Search Engine): Sequest HT	m/z [Da] (by Search Engine): Sequest HT	DeltaM [ppm] (by Search Engine): Sequest HT	Deltam/z [Da] (by Search Engine): Sequest HT	RT [min] (by Search Engine): Sequest HT	Percolator q-Value (by Search Engine): Sequest HT	Percolator PEP (by Search Engine): Sequest HT	Percolator SVMScore (by Search Engine): Sequest HT
	107.8	92.2	FALSE	High	Unambiguous	DQIKKGEMNF	[A].DQIKKGEMNF.[D]					0.185545	0	0.726	1	1	2	P0A7L0	50S ribosomal protein L1 [OS=Escherichia coli K-12]	P0A7L0	P0A7L0 [102-111]	0	1209.59	10	1211.54	624.658	1	1		High	High	High	High	High	High	High	2	0.7975	0	1	1	1	605.3	-0.75	-0.00045	21.8018	0	0.2882	0.025
140.5	59.5	FALSE	Master Protein	C4ZUJ5	Elongation factor G [OS=Escherichia coli BW2952]	4	2	2	2	1	704	77.5	5.38	0	2	0	High	Peak Found
	Abundances (Scaled): F1: Sample	Abundances (Scaled): F2: Sample	Checked	Confidence	PSM Ambiguity	Sequence	Annotated Sequence	Modifications	Modifications (all possible sites)	Modifications in Master Proteins	Modifications in Master Proteins (all Sites)	Qvality PEP	Qvality q-value	SVM_Score	# Protein Groups	# Proteins	# PSMs	Master Protein Accessions	Master Protein Descriptions	Protein Accessions	Positions in Master Proteins	# Missed Cleavages	Theo. MH+ [Da]	Sequence Length	Abundance: F1: Sample	Abundance: F2: Sample	Abundances Count: F1: Sample	Abundances Count: F2: Sample	Quan Info	Found in File: [F1]	Found in File: [F2]	Found in Sample: [S1] F1: Sample	Found in Sample: [S2] F2: Sample	Found in Sample Group: [S1] F1: Sample	Found in Sample Group: [S2] F2: Sample	Confidence (by Search Engine): Sequest HT	Charge (by Search Engine): Sequest HT	DeltaScore (by Search Engine): Sequest HT	DeltaCn (by Search Engine): Sequest HT	Rank (by Search Engine): Sequest HT	Search Engine Rank (by Search Engine): Sequest HT	Concatenated Rank (by Search Engine): Sequest HT	m/z [Da] (by Search Engine): Sequest HT	DeltaM [ppm] (by Search Engine): Sequest HT	Deltam/z [Da] (by Search Engine): Sequest HT	RT [min] (by Search Engine): Sequest HT	Percolator q-Value (by Search Engine): Sequest HT	Percolator PEP (by Search Engine): Sequest HT	Percolator SVMScore (by Search Engine): Sequest HT
	145.8	54.2	FALSE	High	Unambiguous	DMYPLEPGSNPKGYEFIN	[I].DMYPLEPGSNPKGYEFIN.[D]					0.571055	0	0.034	1	1	1	C4ZUJ5	Elongation factor G [OS=Escherichia coli BW2952]	C4ZUJ5	C4ZUJ5 [521-538]	0	2070.95	18	1559.09	349.389	1	1		High	Peak Found	High	Peak Found	High	Peak Found	High	2	0.9018	0	1	1	1	1035.98	-0.43	-0.00045	32.8482	0	0.2882	0.034
	130.3	69.7	FALSE	High	Unambiguous	DIAAAIGLK	[G].DIAAAIGLK.[D]					0.116084	0	0.982	1	1	1	C4ZUJ5	Elongation factor G [OS=Escherichia coli BW2952]	C4ZUJ5	C4ZUJ5 [381-389]	0	871.525	9	718.612	231.603	1	1		High	Peak Found	High	Peak Found	High	Peak Found	High	2	1	0	1	1	1	436.265	-3.2	-0.00139	30.2849	0	0.003638	0.982
129.9	70.1	FALSE	Master Protein	P0A805	ribosome-recycling factor [OS=Escherichia coli K-12]	11	2	2	2	1	185	20.6	6.89	3.68	2	0	High	High
	Abundances (Scaled): F1: Sample	Abundances (Scaled): F2: Sample	Checked	Confidence	PSM Ambiguity	Sequence	Annotated Sequence	Modifications	Modifications (all possible sites)	Modifications in Master Proteins	Modifications in Master Proteins (all Sites)	Qvality PEP	Qvality q-value	SVM_Score	# Protein Groups	# Proteins	# PSMs	Master Protein Accessions	Master Protein Descriptions	Protein Accessions	Positions in Master Proteins	# Missed Cleavages	Theo. MH+ [Da]	Sequence Length	Abundance: F1: Sample	Abundance: F2: Sample	Abundances Count: F1: Sample	Abundances Count: F2: Sample	Quan Info	Found in File: [F1]	Found in File: [F2]	Found in Sample: [S1] F1: Sample	Found in Sample: [S2] F2: Sample	Found in Sample Group: [S1] F1: Sample	Found in Sample Group: [S2] F2: Sample	Confidence (by Search Engine): Sequest HT	Charge (by Search Engine): Sequest HT	DeltaScore (by Search Engine): Sequest HT	DeltaCn (by Search Engine): Sequest HT	Rank (by Search Engine): Sequest HT	Search Engine Rank (by Search Engine): Sequest HT	Concatenated Rank (by Search Engine): Sequest HT	m/z [Da] (by Search Engine): Sequest HT	DeltaM [ppm] (by Search Engine): Sequest HT	Deltam/z [Da] (by Search Engine): Sequest HT	RT [min] (by Search Engine): Sequest HT	Percolator q-Value (by Search Engine): Sequest HT	Percolator PEP (by Search Engine): Sequest HT	Percolator SVMScore (by Search Engine): Sequest HT
	137.3	62.7	FALSE	High	Unambiguous	DKEAELMQF	[A].DKEAELMQF.[-]					0.0646954	0	1.293	1	1	1	P0A805	ribosome-recycling factor [OS=Escherichia coli K-12]	P0A805	P0A805 [177-185]	0	1110.51	9	862.666	237.355	1	1		High	Peak Found	High	Peak Found	High	Peak Found	High	2	0.9458	0	1	1	1	555.76	-1.64	-0.00091	30.1329	0	0.003638	1.293
	127.8	72.2	FALSE	High	Unambiguous	DAAIKKIEAALA	[T].DAAIKKIEAALA.[D]					0.288399	0	0.475	1	1	1	P0A805	ribosome-recycling factor [OS=Escherichia coli K-12]	P0A805	P0A805 [165-176]	0	1213.72	12	2840.3	966.857	1	1		Peak Found	High	Peak Found	High	Peak Found	High	High	2	1	0	1	1	1	607.36	-1.95	-0.00118	30.7201	0	0.003638	0.475
106.9	93.1	FALSE	Master Protein	C4ZS67	Peptidase T [OS=Escherichia coli BW2952]	2	1	1	1	1	408	44.9	5.59	0	1	0	High	Peak Found
	Abundances (Scaled): F1: Sample	Abundances (Scaled): F2: Sample	Checked	Confidence	PSM Ambiguity	Sequence	Annotated Sequence	Modifications	Modifications (all possible sites)	Modifications in Master Proteins	Modifications in Master Proteins (all Sites)	Qvality PEP	Qvality q-value	SVM_Score	# Protein Groups	# Proteins	# PSMs	Master Protein Accessions	Master Protein Descriptions	Protein Accessions	Positions in Master Proteins	# Missed Cleavages	Theo. MH+ [Da]	Sequence Length	Abundance: F1: Sample	Abundance: F2: Sample	Abundances Count: F1: Sample	Abundances Count: F2: Sample	Quan Info	Found in File: [F1]	Found in File: [F2]	Found in Sample: [S1] F1: Sample	Found in Sample: [S2] F2: Sample	Found in Sample Group: [S1] F1: Sample	Found in Sample Group: [S2] F2: Sample	Confidence (by Search Engine): Sequest HT	Charge (by Search Engine): Sequest HT	DeltaScore (by Search Engine): Sequest HT	DeltaCn (by Search Engine): Sequest HT	Rank (by Search Engine): Sequest HT	Search Engine Rank (by Search Engine): Sequest HT	Concatenated Rank (by Search Engine): Sequest HT	m/z [Da] (by Search Engine): Sequest HT	DeltaM [ppm] (by Search Engine): Sequest HT	Deltam/z [Da] (by Search Engine): Sequest HT	RT [min] (by Search Engine): Sequest HT	Percolator q-Value (by Search Engine): Sequest HT	Percolator PEP (by Search Engine): Sequest HT	Percolator SVMScore (by Search Engine): Sequest HT
	106.9	93.1	FALSE	High	Unambiguous	DIAQQAMRDC	[L].DIAQQAMRDC.[D]	1xCarbamidomethyl [C10]; 1xOxidation [M7]	1xCarbamidomethyl [C10]; 1xOxidation [M7]			0.597387	0	0	1	1	1	C4ZS67	Peptidase T [OS=Escherichia coli BW2952]	C4ZS67	C4ZS67 [334-343]	1	1223.51	10	20271.5	10645.2	1	1		High	Peak Found	High	Peak Found	High	Peak Found	High	3	0.2468	0	1	1	1	408.507	-7.3	-0.00298	16.7609	0	0.2882	0
114.5	85.5	FALSE	Master Protein	C4ZRR2	Elongation factor Ts [OS=Escherichia coli BW2952]	5	1	1	1	1	283	30.4	5.29	1.81	1	0	High	Peak Found
	Abundances (Scaled): F1: Sample	Abundances (Scaled): F2: Sample	Checked	Confidence	PSM Ambiguity	Sequence	Annotated Sequence	Modifications	Modifications (all possible sites)	Modifications in Master Proteins	Modifications in Master Proteins (all Sites)	Qvality PEP	Qvality q-value	SVM_Score	# Protein Groups	# Proteins	# PSMs	Master Protein Accessions	Master Protein Descriptions	Protein Accessions	Positions in Master Proteins	# Missed Cleavages	Theo. MH+ [Da]	Sequence Length	Abundance: F1: Sample	Abundance: F2: Sample	Abundances Count: F1: Sample	Abundances Count: F2: Sample	Quan Info	Found in File: [F1]	Found in File: [F2]	Found in Sample: [S1] F1: Sample	Found in Sample: [S2] F2: Sample	Found in Sample Group: [S1] F1: Sample	Found in Sample Group: [S2] F2: Sample	Confidence (by Search Engine): Sequest HT	Charge (by Search Engine): Sequest HT	DeltaScore (by Search Engine): Sequest HT	DeltaCn (by Search Engine): Sequest HT	Rank (by Search Engine): Sequest HT	Search Engine Rank (by Search Engine): Sequest HT	Concatenated Rank (by Search Engine): Sequest HT	m/z [Da] (by Search Engine): Sequest HT	DeltaM [ppm] (by Search Engine): Sequest HT	Deltam/z [Da] (by Search Engine): Sequest HT	RT [min] (by Search Engine): Sequest HT	Percolator q-Value (by Search Engine): Sequest HT	Percolator PEP (by Search Engine): Sequest HT	Percolator SVMScore (by Search Engine): Sequest HT
	114.5	85.5	FALSE	High	Unambiguous	DFAAEVAAMSKQS	[T].DFAAEVAAMSKQS.[-]					0.298352	0	0.455	1	1	1	C4ZRR2	Elongation factor Ts [OS=Escherichia coli BW2952]	C4ZRR2	C4ZRR2 [271-283]	0	1354.63	13	742.504	334.149	1	1		High	Peak Found	High	Peak Found	High	Peak Found	High	2	0.8895	0	1	1	1	677.82	0.93	0.00063	32.8868	0	0.003638	0.455
22.2	177.8	FALSE	Master Protein	P69776	Major outer membrane prolipoprotein Lpp [OS=Escherichia coli K-12]	12	1	1	1	1	78	8.3	9.25	2.13	1	0	Peak Found	High
	Abundances (Scaled): F1: Sample	Abundances (Scaled): F2: Sample	Checked	Confidence	PSM Ambiguity	Sequence	Annotated Sequence	Modifications	Modifications (all possible sites)	Modifications in Master Proteins	Modifications in Master Proteins (all Sites)	Qvality PEP	Qvality q-value	SVM_Score	# Protein Groups	# Proteins	# PSMs	Master Protein Accessions	Master Protein Descriptions	Protein Accessions	Positions in Master Proteins	# Missed Cleavages	Theo. MH+ [Da]	Sequence Length	Abundance: F1: Sample	Abundance: F2: Sample	Abundances Count: F1: Sample	Abundances Count: F2: Sample	Quan Info	Found in File: [F1]	Found in File: [F2]	Found in Sample: [S1] F1: Sample	Found in Sample: [S2] F2: Sample	Found in Sample Group: [S1] F1: Sample	Found in Sample Group: [S2] F2: Sample	Confidence (by Search Engine): Sequest HT	Charge (by Search Engine): Sequest HT	DeltaScore (by Search Engine): Sequest HT	DeltaCn (by Search Engine): Sequest HT	Rank (by Search Engine): Sequest HT	Search Engine Rank (by Search Engine): Sequest HT	Concatenated Rank (by Search Engine): Sequest HT	m/z [Da] (by Search Engine): Sequest HT	DeltaM [ppm] (by Search Engine): Sequest HT	Deltam/z [Da] (by Search Engine): Sequest HT	RT [min] (by Search Engine): Sequest HT	Percolator q-Value (by Search Engine): Sequest HT	Percolator PEP (by Search Engine): Sequest HT	Percolator SVMScore (by Search Engine): Sequest HT
	22.2	177.8	FALSE	High	Unambiguous	DVQTLNAKV	[S].DVQTLNAKV.[D]					0.0472874	0	1.458	1	1	1	P69776	Major outer membrane prolipoprotein Lpp [OS=Escherichia coli K-12]	P69776	P69776 [33-41]	0	987.547	9	171.013	827.213	1	1		Peak Found	High	Peak Found	High	Peak Found	High	High	2	0.9343	0	1	1	1	494.278	1.72	0.00085	22.1378	0	0.003638	1.458
139.7	60.3	FALSE	Master Protein	P33222	Putative acid--amine ligase YjfC [OS=Escherichia coli K-12]	2	1	1	1	1	387	45	4.81	1.65	1	0	High	Peak Found
	Abundances (Scaled): F1: Sample	Abundances (Scaled): F2: Sample	Checked	Confidence	PSM Ambiguity	Sequence	Annotated Sequence	Modifications	Modifications (all possible sites)	Modifications in Master Proteins	Modifications in Master Proteins (all Sites)	Qvality PEP	Qvality q-value	SVM_Score	# Protein Groups	# Proteins	# PSMs	Master Protein Accessions	Master Protein Descriptions	Protein Accessions	Positions in Master Proteins	# Missed Cleavages	Theo. MH+ [Da]	Sequence Length	Abundance: F1: Sample	Abundance: F2: Sample	Abundances Count: F1: Sample	Abundances Count: F2: Sample	Quan Info	Found in File: [F1]	Found in File: [F2]	Found in Sample: [S1] F1: Sample	Found in Sample: [S2] F2: Sample	Found in Sample Group: [S1] F1: Sample	Found in Sample Group: [S2] F2: Sample	Confidence (by Search Engine): Sequest HT	Charge (by Search Engine): Sequest HT	DeltaScore (by Search Engine): Sequest HT	DeltaCn (by Search Engine): Sequest HT	Rank (by Search Engine): Sequest HT	Search Engine Rank (by Search Engine): Sequest HT	Concatenated Rank (by Search Engine): Sequest HT	m/z [Da] (by Search Engine): Sequest HT	DeltaM [ppm] (by Search Engine): Sequest HT	Deltam/z [Da] (by Search Engine): Sequest HT	RT [min] (by Search Engine): Sequest HT	Percolator q-Value (by Search Engine): Sequest HT	Percolator PEP (by Search Engine): Sequest HT	Percolator SVMScore (by Search Engine): Sequest HT
	139.7	60.3	FALSE	High	Unambiguous	DHADGDYA	[V].DHADGDYA.[D]					0.572594	0	0.032	1	1	1	P33222	Putative acid--amine ligase YjfC [OS=Escherichia coli K-12]	P33222	P33222 [323-330]	2	863.317	8	2844.53	739.568	1	1		High	Peak Found	High	Peak Found	High	Peak Found	High	2	0.7212	0	1	1	1	432.162	-0.67	-0.00029	12.2389	0	0.2882	0.032
200		FALSE	Master Protein	Q9JMS5	Uncharacterized protein YuaO [OS=Escherichia coli K-12]	1	1	1	1	1	1758	182.5	4.87	0	1	0	High	Not Found
	Abundances (Scaled): F1: Sample	Abundances (Scaled): F2: Sample	Checked	Confidence	PSM Ambiguity	Sequence	Annotated Sequence	Modifications	Modifications (all possible sites)	Modifications in Master Proteins	Modifications in Master Proteins (all Sites)	Qvality PEP	Qvality q-value	SVM_Score	# Protein Groups	# Proteins	# PSMs	Master Protein Accessions	Master Protein Descriptions	Protein Accessions	Positions in Master Proteins	# Missed Cleavages	Theo. MH+ [Da]	Sequence Length	Abundance: F1: Sample	Abundance: F2: Sample	Abundances Count: F1: Sample	Abundances Count: F2: Sample	Quan Info	Found in File: [F1]	Found in File: [F2]	Found in Sample: [S1] F1: Sample	Found in Sample: [S2] F2: Sample	Found in Sample Group: [S1] F1: Sample	Found in Sample Group: [S2] F2: Sample	Confidence (by Search Engine): Sequest HT	Charge (by Search Engine): Sequest HT	DeltaScore (by Search Engine): Sequest HT	DeltaCn (by Search Engine): Sequest HT	Rank (by Search Engine): Sequest HT	Search Engine Rank (by Search Engine): Sequest HT	Concatenated Rank (by Search Engine): Sequest HT	m/z [Da] (by Search Engine): Sequest HT	DeltaM [ppm] (by Search Engine): Sequest HT	Deltam/z [Da] (by Search Engine): Sequest HT	RT [min] (by Search Engine): Sequest HT	Percolator q-Value (by Search Engine): Sequest HT	Percolator PEP (by Search Engine): Sequest HT	Percolator SVMScore (by Search Engine): Sequest HT
	200		FALSE	High	Unambiguous	DKSSVNVSGEMSVAQGSSASV	[N].DKSSVNVSGEMSVAQGSSASV.[D]					0.581083	0	0.021	1	1	1	Q9JMS5	Uncharacterized protein YuaO [OS=Escherichia coli K-12]	Q9JMS5	Q9JMS5 [449-469]	0	2025.94	21	1194.9		1			High	Not Found	High	Not Found	High	Not Found	High	3	0.5517	0	1	1	1	675.982	-3.9	-0.00264	27.978	0	0.2882	0.021
86.4	113.6	FALSE	Master Protein	B1XHG2	50S ribosomal protein L21 [OS=Escherichia coli str. K-12 substr. DH10B]	9	1	1	1	1	103	11.6	9.85	0	1	0	Peak Found	High
	Abundances (Scaled): F1: Sample	Abundances (Scaled): F2: Sample	Checked	Confidence	PSM Ambiguity	Sequence	Annotated Sequence	Modifications	Modifications (all possible sites)	Modifications in Master Proteins	Modifications in Master Proteins (all Sites)	Qvality PEP	Qvality q-value	SVM_Score	# Protein Groups	# Proteins	# PSMs	Master Protein Accessions	Master Protein Descriptions	Protein Accessions	Positions in Master Proteins	# Missed Cleavages	Theo. MH+ [Da]	Sequence Length	Abundance: F1: Sample	Abundance: F2: Sample	Abundances Count: F1: Sample	Abundances Count: F2: Sample	Quan Info	Found in File: [F1]	Found in File: [F2]	Found in Sample: [S1] F1: Sample	Found in Sample: [S2] F2: Sample	Found in Sample Group: [S1] F1: Sample	Found in Sample Group: [S2] F2: Sample	Confidence (by Search Engine): Sequest HT	Charge (by Search Engine): Sequest HT	DeltaScore (by Search Engine): Sequest HT	DeltaCn (by Search Engine): Sequest HT	Rank (by Search Engine): Sequest HT	Search Engine Rank (by Search Engine): Sequest HT	Concatenated Rank (by Search Engine): Sequest HT	m/z [Da] (by Search Engine): Sequest HT	DeltaM [ppm] (by Search Engine): Sequest HT	Deltam/z [Da] (by Search Engine): Sequest HT	RT [min] (by Search Engine): Sequest HT	Percolator q-Value (by Search Engine): Sequest HT	Percolator PEP (by Search Engine): Sequest HT	Percolator SVMScore (by Search Engine): Sequest HT
	86.4	113.6	FALSE	High	Unambiguous	DVKITGISA	[T].DVKITGISA.[-]					0.362164	0	0.338	1	1	1	B1XHG2	50S ribosomal protein L21 [OS=Escherichia coli str. K-12 substr. DH10B]	B1XHG2	B1XHG2 [95-103]	0	903.515	9	388.07	307.707	1	1		Peak Found	High	Peak Found	High	Peak Found	High	High	2	0.7462	0	1	1	1	452.261	0	0	25.5176	0	0.003638	0.338
25.4	174.6	FALSE	Master Protein	B1X6H1	50S ribosomal protein L3 [OS=Escherichia coli str. K-12 substr. DH10B]	8	1	1	1	1	209	22.2	9.91	0	1	0	Peak Found	High
	Abundances (Scaled): F1: Sample	Abundances (Scaled): F2: Sample	Checked	Confidence	PSM Ambiguity	Sequence	Annotated Sequence	Modifications	Modifications (all possible sites)	Modifications in Master Proteins	Modifications in Master Proteins (all Sites)	Qvality PEP	Qvality q-value	SVM_Score	# Protein Groups	# Proteins	# PSMs	Master Protein Accessions	Master Protein Descriptions	Protein Accessions	Positions in Master Proteins	# Missed Cleavages	Theo. MH+ [Da]	Sequence Length	Abundance: F1: Sample	Abundance: F2: Sample	Abundances Count: F1: Sample	Abundances Count: F2: Sample	Quan Info	Found in File: [F1]	Found in File: [F2]	Found in Sample: [S1] F1: Sample	Found in Sample: [S2] F2: Sample	Found in Sample Group: [S1] F1: Sample	Found in Sample Group: [S2] F2: Sample	Confidence (by Search Engine): Sequest HT	Charge (by Search Engine): Sequest HT	DeltaScore (by Search Engine): Sequest HT	DeltaCn (by Search Engine): Sequest HT	Rank (by Search Engine): Sequest HT	Search Engine Rank (by Search Engine): Sequest HT	Concatenated Rank (by Search Engine): Sequest HT	m/z [Da] (by Search Engine): Sequest HT	DeltaM [ppm] (by Search Engine): Sequest HT	Deltam/z [Da] (by Search Engine): Sequest HT	RT [min] (by Search Engine): Sequest HT	Percolator q-Value (by Search Engine): Sequest HT	Percolator PEP (by Search Engine): Sequest HT	Percolator SVMScore (by Search Engine): Sequest HT
	25.4	174.6	FALSE	High	Unambiguous	MIGLVGKKVGMTRIFTE	[-].MIGLVGKKVGMTRIFTE.[D]					0.458048	0	0.188	1	1	1	B1X6H1	50S ribosomal protein L3 [OS=Escherichia coli str. K-12 substr. DH10B]	B1X6H1	B1X6H1 [1-17]	0	1880.05	17	111.394	461.53	1	1		Peak Found	High	Peak Found	High	Peak Found	High	High	3	0.5537	0	1	1	1	627.356	2.36	0.00148	29.3671	0	0.003638	0.188
		FALSE	Master Protein	P32141	Sulfofructosephosphate aldolase [OS=Escherichia coli K-12]	7	1	1	1	1	292	32	6.05	0	1	0	Not Found	High
	Abundances (Scaled): F1: Sample	Abundances (Scaled): F2: Sample	Checked	Confidence	PSM Ambiguity	Sequence	Annotated Sequence	Modifications	Modifications (all possible sites)	Modifications in Master Proteins	Modifications in Master Proteins (all Sites)	Qvality PEP	Qvality q-value	SVM_Score	# Protein Groups	# Proteins	# PSMs	Master Protein Accessions	Master Protein Descriptions	Protein Accessions	Positions in Master Proteins	# Missed Cleavages	Theo. MH+ [Da]	Sequence Length	Abundance: F1: Sample	Abundance: F2: Sample	Abundances Count: F1: Sample	Abundances Count: F2: Sample	Quan Info	Found in File: [F1]	Found in File: [F2]	Found in Sample: [S1] F1: Sample	Found in Sample: [S2] F2: Sample	Found in Sample Group: [S1] F1: Sample	Found in Sample Group: [S2] F2: Sample	Confidence (by Search Engine): Sequest HT	Charge (by Search Engine): Sequest HT	DeltaScore (by Search Engine): Sequest HT	DeltaCn (by Search Engine): Sequest HT	Rank (by Search Engine): Sequest HT	Search Engine Rank (by Search Engine): Sequest HT	Concatenated Rank (by Search Engine): Sequest HT	m/z [Da] (by Search Engine): Sequest HT	DeltaM [ppm] (by Search Engine): Sequest HT	Deltam/z [Da] (by Search Engine): Sequest HT	RT [min] (by Search Engine): Sequest HT	Percolator q-Value (by Search Engine): Sequest HT	Percolator PEP (by Search Engine): Sequest HT	Percolator SVMScore (by Search Engine): Sequest HT
			FALSE	High	Unambiguous	DQREAMRMMFAAAGAPAPVA	[V].DQREAMRMMFAAAGAPAPVA.[D]	1xOxidation [M9]	1xOxidation [M9]			0.492631	0	0.139	1	1	1	P32141	Sulfofructosephosphate aldolase [OS=Escherichia coli K-12]	P32141	P32141 [22-41]	0	2106.99	20					No Quan Values	Not Found	High	Not Found	High	Not Found	High	High	2	0.2159	0	1	1	1	1053.99	-4.1	-0.00432	40.6098	0	0.003638	0.139
[truncated: 6 more columns]
