# Supplementary material for: Reconstituted cell-free protein synthesis using in vitro transcribed tRNAs
Source: Commun Biol. 2020 Jul 3;3:350. doi: 10.1038/s42003-020-1074-2 (PMC7334211; doi:10.1038/s42003-020-1074-2)
Supplement: Supplementary file 6 — Supplementary Data 5 [file 42003_2020_1074_MOESM6_ESM.xlsx]

## Sheet: Data4, Oligo DNAs
Supplementary Data 4. Oligo DNAs for cloning of modification enzymes for specific iVTtRNAs
Gene	Forward primer (5' -> 3')	Reverse primer (5' -> 3')
TsaB	CATCACAGCAGCGGCATGTGGATTGGCATAATTAGCCTG	TTAGCAGCCGGATCCTCATTCTTTGCCCGGAAG
TsaC	GAACAGATTGGTGGTATGAATAATAACCTGCAAAGAGACGC	TTAGCAGCCGGATCCTTACCCCTGTCGAAACAGTT
TsaD	GAACAGATTGGTGGTATGCGTGTACTGGGTATTG	TTAGCAGCCGGATCCTTACGCAGCCGGTAAC
TsaE	GAACAGATTGGTGGTATGATGAATCGAGTAATTCCGC	TTAGCAGCCGGATCCTTAACCGGCTAAACGCG
TrmD	CATCACAGCAGCGGCATGTGGATTGGCATAATTAG	TTAGCAGCCGGATCCTTACGCCATCCCATCATG
GlyA	GAACAGATTGGTGGTATGTTAAAGCGTGAAATGAAC	TTAGCAGCCGGATCCTTATGCGTAAACCGGG
MnmC	GAACAGATTGGTGGTATGAAACACTACTCCATACAACCTGCC	TTAGCAGCCGGATCCTTACCCCGCCTTAACCGCTTTAC
MnmE	GAACAGATTGGTGGTATGAGCGATAATGACACTATCG	TTAGCAGCCGGATCCTTACTTACCAATACAGAAGCTGGAG
GidA	GAACAGATTGGTGGTATGTTTTATCCGGATCCTTTTGACG	TTAGCAGCCGGATCCTTATGCGCTACGACGCAGC
