# Supplementary material for: Reconstituted cell-free protein synthesis using in vitro transcribed tRNAs
Source: Commun Biol. 2020 Jul 3;3:350. doi: 10.1038/s42003-020-1074-2 (PMC7334211; doi:10.1038/s42003-020-1074-2)
Supplement: Supplementary file 7 — Supplementary Data 6 [file 42003_2020_1074_MOESM7_ESM.xlsx]

## Sheet: Fig2d_Source_DATA
	iVTtRNA				Native tRNA
	DHFR		sfGFP		DHFR		sfGFP
Temerature	30	37	30	37	30	37	30	37
Plot1	652.8	299.521	860.937	476.069	8983.41	15388.2	2131.76	4355.38
Plot2	712.888	379.47	899.974	427.33	8506.23	14258.7	1680.83	3678.81
Plot3	973.142	355.295	1164.92	454.718	9363.97	15974.2	2185.63	3800.06
Average	779.61	344.762	975.275	452.705	8951.21	15207	1999.41	3944.75
SD	170.275	41.002	165.389	24.4319	429.776	871.959	277.205	360.747

## Sheet: Fig3a_Source_DATA
	iVTtRNNA mix					X A260/mL IPEN-iVTtRNA mix
min	Plot1	Plot2	Plot3	Average	SD	Plot1	Plot2	Plot3	Average	SD
0	0.0678704	0.0758179	0.251387	0.131692	0.103735
10	0.393069	0.345888	0.514631	0.417863	0.0870607
20	0.720917	0.788663	0.683218	0.730933	0.0534312
30						1.35971	2.29511	2.0994	1.91807	0.49336
40	1.04131	1.31384	0.644852	1	0.3364	2.88806	5.07317	4.57399	4.17841	1.14501
60	1.5205	1.1901	0.894982	1.20186	0.312923	3.42233	8.16443	5.27642	5.62106	2.38976
80	1.99783	2.06019	1.68765	1.91522	0.199538
150	3.01316	3.13695	2.38331	2.84447	0.404148

## Sheet: Fig3b_Source_DATA
	iVTtRNA	IVTtRNA+IPEN	Native tRNA
Plot1	1.02889	1.61571	1.81925
Plot2	0.776487	1.77084	1.71583
Plot3	0.974502	2.12531	1.87247
Average	0.926626	1.83729	1.80252
SD	0.132838	0.261218	0.0796496
p-value	0.0129

## Sheet: Fig4c_Source_DATA
	Native tRNA	iVTtRNA
Plot1	0.00439728	1.50559
Plot2	0.0203964	2.46367
Plot3	-0.0299217	2.24923
Average	-0.00170936	2.07283
SD	0.0257089	0.502807
p-value	0.01881

## Sheet: Fig5b_Source_DATA
	1	2	3	4	5	6	7	8	9	10	11	12	13
Plot1	0.00528179	0.0340457	0.0170736	0.0249568	0.278139	1.01034	0.376364	0.451931	1.51703	2.17115	0.483901	2.32802	6.05117
Plot2	0.00652079	0.0691856	0.0378184	0.0495337	0.610209	1.58864	0.558167	0.637822	1.94543	3.23048	0.713192	3.54868	7.91709
Plot3	0.000705246	0.0187269	0.0135163	0.0197469	0.244789	1.22856	0.253022	0.325763	0.999046	3.00641	0.296862	2.81314	8.1385
Average	0.00416928	0.0406527	0.0228028	0.0314125	0.377713	1.27584	0.395851	0.471839	1.48717	2.80268	0.497985	2.89661	7.36892
SD	0.00306324	0.02587	0.013125	0.0159082	0.202038	0.292034	0.153503	0.156979	0.4739	0.558276	0.208522	0.614596	1.14656

## Sheet: Fig5c_Source_DATA
	5	6	7	8	9	10	11	12	13
Plot1	1.1026	2.29147	0.933443	1.04762	2.45966	1.90401	1.02064	1.93425	1.92509
Plot2	0.784213	2.20693	0.695963	0.739342	2.85963	2.936	0.735838	2.1661	1.73753
Plot3	0.838064	1.85045	0.626448	0.431855	1.8301	1.80498	0.807151	1.51853	1.77385
Average	0.908293	2.11628	0.751951	0.739605	2.38313	2.215	0.854543	1.87296	1.81216
SD	0.170418	0.234067	0.160974	0.307883	0.519009	0.626369	0.148198	0.328103	0.099476
